# Supplementary material for: Subtype and prognostic analysis of immunogenic cell death-related gene signature in prostate cancer
Source: Front Oncol. 2023 Jun 6;13:1160972. doi: 10.3389/fonc.2023.1160972 (PMC10279955; doi:10.3389/fonc.2023.1160972)
Supplement: Supplementary file 3 [file Table_1.xlsx]

## Sheet: Table1
Primer names	primer sequence（5'to3'）	base number
TIPARP-F(homo）	TTGACCAACTACGAAGGCTGT	21
TIPARP-R(homo）	CTCTCCATCCAAAGTGGTCC	20
SERPINA3-F(homo）	ACCCTAACAGCCCACTTGAC	20
SERPINA3-R(homo）	AGGCTGAAAGCGAAGTCCAC	20
MT1M-F(homo）	CAACTGCTCCTGCACCACT	19
MT1M-R(homo）	CTGCAGTTCTCCAACGTCC	19
CST2-F(homo）	CCAGGAGGAGGACAGGATAA	20
CST2-R(homo）	AGAAGTAATTCACCCCGCCC	20

## Sheet: Table2
ID	TCGA_TCGA-HC-A48F	TCGA_TCGA-EJ-7321	TCGA_TCGA-KK-A8IH	TCGA_TCGA-HC-8216	TCGA_TCGA-J4-AAU2	TCGA_TCGA-VN-A88Q	TCGA_TCGA-HC-7820	TCGA_TCGA-J4-A6G1	TCGA_TCGA-KK-A6E6	TCGA_TCGA-XJ-A9DX	TCGA_TCGA-EJ-7784	TCGA_TCGA-FC-A4JI	TCGA_TCGA-EJ-A7NH	TCGA_TCGA-HI-7168	TCGA_TCGA-G9-6332	TCGA_TCGA-ZG-A9L1	TCGA_TCGA-EJ-5502	TCGA_TCGA-EJ-5498	TCGA_TCGA-V1-A8MG	TCGA_TCGA-EJ-5524	TCGA_TCGA-CH-5764	TCGA_TCGA-HC-A8CY	TCGA_TCGA-X4-A8KQ	TCGA_TCGA-VP-A87H	TCGA_TCGA-HC-8258	TCGA_TCGA-HI-7170	TCGA_TCGA-CH-5737	TCGA_TCGA-EJ-5514	TCGA_TCGA-CH-5767	TCGA_TCGA-VP-A875	TCGA_TCGA-YL-A8SH	TCGA_TCGA-KK-A59Y	TCGA_TCGA-EJ-A8FS	TCGA_TCGA-CH-5745	TCGA_TCGA-HC-A8D1	TCGA_TCGA-YL-A9WH	TCGA_TCGA-FC-A8O0	TCGA_TCGA-EJ-A8FP	TCGA_TCGA-G9-6354	TCGA_TCGA-CH-5746	TCGA_TCGA-HC-A6AQ	TCGA_TCGA-J4-A83J	TCGA_TCGA-EJ-5510	TCGA_TCGA-2A-AAYU	TCGA_TCGA-EJ-A7NK	TCGA_TCGA-M7-A71Y	TCGA_TCGA-XK-AAIR	TCGA_TCGA-EJ-A46E	TCGA_TCGA-KK-A6E3
ATG5	6.28859	6.1635	6.04591	6.36625	5.57635	6.07586	6.18512	6.21983	6.31539	6.40633	6.55568	5.4933	5.88684	5.83052	6.48866	6.11813	6.19463	6.9047	5.69442	6.58544	6.59424	6.09157	4.70319	5.25217	5.81022	5.61562	6.21848	6.17763	5.16884	5.72055	5.21693	5.89721	5.19911	6.42854	6.12452	5.5666	5.63522	6.46257	5.91775	6.37603	5.80511	5.53405	6.3083	6.33581	6.36998	6.10772	5.8466	5.92649	6.11151
BAX	7.05211	6.81595	7.3311	6.866	6.45819	7.16813	6.91962	7.10625	7.27692	5.88794	7.06612	7.19897	6.58049	6.74341	7.36149	7.158	6.77911	6.4232	6.87198	6.71398	6.67266	6.99209	6.84709	7.39659	6.08551	6.62368	7.05657	6.74853	6.29937	7.23433	6.82883	7.31974	7.11952	6.60325	6.87343	7.12935	6.61417	6.57984	7.04964	6.73556	7.65473	7.14875	6.88126	7.58715	6.81558	6.97713	6.83838	6.56111	7.73763
CALR	10.4542	10.5709	10.8092	10.6117	10.7541	10.6115	11.1103	10.3472	10.399	9.67505	10.8536	10.6542	10.3143	10.0711	11.075	10.333	10.9324	10.6179	10.7741	10.7441	10.5226	10.7204	9.32408	10.3348	10.0952	10.3441	11.2322	10.7473	10.9973	10.5448	10.3239	11.1694	10.6155	10.5713	10.5339	10.7035	9.88874	10.4613	10.7104	10.6925	10.7268	10.7578	10.6392	11.1995	10.4353	10.6305	10.8286	9.59555	10.9585
CASP1	3.64291	4.38307	4.8479	4.96432	3.58622	4.14418	4.0694	5.82692	4.58104	3.76029	4.08888	3.52468	4.43475	4.16959	3.4731	3.61583	5.11196	5.26188	4.84875	4.95127	4.69146	4.6879	4.28058	4.07886	5.08085	4.95222	3.58213	4.99409	3.25771	3.09445	4.17516	3.80827	3.80619	4.93781	4.9917	4.23537	4.90068	5.32739	3.57934	4.52536	4.57977	4.41272	5.12657	3.70174	5.04472	4.95691	5.19822	5.69669	4.94425
CASP8	6.1292	5.75552	6.32881	6.16212	4.96777	5.05417	5.80235	5.85354	5.92579	5.06475	6.22358	6.20254	5.21902	5.49929	5.36989	5.56025	5.84007	6.01059	5.51645	6.1442	5.78945	5.56915	5.37305	5.77426	5.68226	5.2109	5.53793	5.93767	5.35071	5.95581	5.16325	6.00035	6.08145	5.85942	5.76681	5.91587	5.30586	5.36327	5.27633	5.9506	4.84401	6.04617	5.99176	5.78063	5.44839	5.32651	5.69271	5.66537	4.66716
CD4	4.50821	5.51875	5.90974	5.72017	4.42521	4.59343	4.58617	6.85787	5.02233	4.53795	5.34693	4.46732	4.68378	4.49847	3.94195	3.70592	5.95588	5.98923	5.06319	6.10137	5.26299	5.63341	4.61619	4.807	5.87551	5.51469	4.79567	6.48421	4.17044	3.96825	4.60937	4.27205	4.55853	5.9027	5.28368	4.71225	4.14516	5.12878	4.1549	4.46615	4.18022	5.47641	5.60696	4.29424	4.48994	5.03848	5.47769	4.84199	5.14139
CD8A	3.38297	5.14816	4.57101	5.51852	4.66948	4.25235	5.1178	6.38715	5.09263	3.91198	4.89811	5.27301	5.138	4.08201	4.41856	3.54385	5.18131	5.91472	5.59237	5.68348	6.05419	5.41515	4.35135	4.42081	5.32762	5.03058	3.99211	4.91447	3.67662	3.30464	4.56655	4.26255	4.36284	5.6353	5.47035	4.00902	3.61588	5.33141	4.18324	4.64217	4.55383	4.93038	5.65929	4.22946	4.81768	5.08612	5.47362	5.37453	4.80394
CXCR3	2.8849	4.38128	4.28057	4.74439	3.9067	3.68623	3.99316	5.26549	4.26529	3.40467	4.28261	4.46079	3.88958	3.01379	3.41271	3.1417	4.66273	4.28646	4.44594	4.80328	4.14827	4.92216	3.37898	3.73072	3.79586	4.19997	3.49788	3.9315	3.20015	3.19824	3.96242	3.87787	3.50667	4.89414	4.53443	3.55716	3.22911	4.12884	3.70557	3.57839	3.71544	3.63874	4.51441	3.42196	3.878	3.82507	4.5256	4.12937	4.22649
EIF2AK3	7.18168	6.59045	6.38819	6.16144	6.09101	6.29941	6.72214	6.09555	6.54214	5.51358	7.02999	6.74886	6.17713	6.01707	6.1307	6.16498	6.84633	6.72652	5.76779	7.02849	7.05206	6.63811	4.93114	5.9457	6.19388	5.9389	6.83043	7.33223	6.86512	5.94979	6.07947	6.27176	6.53715	6.87849	6.41569	6.19573	5.64306	6.08303	5.91775	6.58752	5.39651	6.56408	6.42083	6.29367	5.85096	6.0505	6.65288	5.95258	5.28323
ENTPD1	5.55406	5.15169	5.17442	5.22918	4.87312	5.0423	4.95145	5.91232	5.52888	5.10731	5.28809	4.53529	5.26115	5.76744	4.58655	5.26108	5.60774	5.91233	5.16425	5.78421	5.37848	4.74793	4.76894	4.76896	5.8057	5.66149	5.62249	6.4202	4.8613	4.91654	5.37191	4.92206	4.6652	5.30506	5.40527	5.1535	5.20495	5.49717	4.42765	5.0195	4.94716	4.48232	5.53784	5.7647	5.15861	4.94696	5.34137	5.28522	5.28507
FOXP3	4.25189	4.08901	4.10524	3.7438	3.90882	3.92624	3.81627	4.84049	3.81487	3.77148	3.91883	3.27962	3.72086	3.74923	3.77716	3.66766	4.57929	3.78364	3.99024	4.17471	3.75614	4.34921	3.64017	3.66847	4.89855	4.15645	3.90311	4.21246	3.49394	3.62516	3.53198	3.88503	4.06847	4.23985	3.81864	3.84352	3.42082	3.77998	3.58435	3.84845	3.66462	4.18374	3.88815	3.69529	3.63893	3.83719	3.85961	3.78443	3.87564
HMGB1	7.49394	7.3239	6.62028	7.52645	6.75547	7.7287	7.24733	7.58921	7.49794	7.0438	7.65068	7.89426	7.14435	7.14643	7.33723	7.60781	7.17301	7.89267	7.47016	7.89691	7.59727	7.48998	7.10721	7.0143	6.50601	7.0356	7.12224	7.55121	6.85743	7.34627	7.2428	7.30564	7.02661	7.35464	7.32092	6.98396	7.40402	7.31259	7.15218	7.52882	7.29114	6.84763	7.45029	7.64239	7.30713	7.47585	7.40617	7.37343	7.2377
HSP90AA1	9.67737	9.41756	9.11449	9.92463	9.33202	9.51069	9.78919	9.84505	9.37191	10.3255	9.83221	10.7934	9.49994	9.31992	9.64245	9.86516	9.71113	10.0263	10.0041	10.0488	9.60177	10.1653	8.47435	9.85993	9.29167	9.77967	9.91081	10.971	9.44102	9.35282	9.09934	9.49976	9.09103	9.61533	9.51723	10.106	9.35286	9.53322	9.12465	9.61345	9.71671	10.5744	9.83201	9.57831	9.27869	9.98425	10.1191	9.35954	9.93735
IFNA1	2.71539	2.71539	2.71539	2.71539	2.71539	2.71539	2.71539	2.71539	2.71539	2.71539	2.71539	2.71539	2.71539	2.71539	2.71539	2.71539	2.71539	2.71539	3.02232	2.71539	2.71539	2.71539	3.15773	2.71539	3.11635	2.71539	2.71539	2.71539	2.71539	2.71539	2.71539	2.71539	2.71539	2.93804	2.71539	2.71539	3.11467	2.71539	2.71539	2.71539	2.71539	2.71539	2.71539	2.71539	2.71539	2.71539	2.94036	2.71539	2.71539
IFNB1	2.4103	2.4103	2.4103	2.4103	2.4103	2.64816	2.4103	2.4103	2.4103	2.4103	2.59985	2.4103	2.4103	2.4103	2.61774	2.4103	2.4103	2.4103	2.70747	2.4103	2.4103	2.4103	2.4103	2.4103	2.94222	2.4103	2.4103	2.4103	2.4103	2.4103	2.4103	2.4103	2.4103	2.4103	2.4103	2.4103	2.4103	2.4103	2.4103	2.4103	2.4103	2.4103	2.58241	2.4103	2.4103	2.4103	2.4103	2.4103	2.4103
IFNG	2.46786	3.2181	2.56556	3.39454	3.02255	2.54026	2.58145	2.75934	2.71945	2.56487	2.58028	2.86528	2.75571	2.46786	2.75334	2.57584	2.73033	3.2815	2.64273	3.01329	3.32156	3.67001	2.46786	2.59853	3.74899	2.61642	2.66233	2.76106	2.51342	2.46786	2.9678	2.76042	2.52756	4.00353	2.88397	2.52693	2.58647	2.46786	2.58492	2.56658	2.46786	3.21146	2.46786	2.46786	2.46786	2.46786	2.59681	3.34646	2.81703
IFNGR1	8.4467	8.08414	8.33107	7.84811	7.17958	8.32222	8.19849	8.37177	8.69467	7.0902	8.47101	7.43974	7.48791	7.21289	8.03757	7.73177	8.61326	8.65514	7.33306	8.90371	8.30391	6.84463	7.43767	7.36661	7.44582	7.91977	7.96392	8.59747	7.52874	7.76077	7.27382	7.58983	7.1791	8.2174	8.17313	7.1379	7.03519	8.10783	8.0211	7.94262	7.24761	8.35769	8.29078	8.84848	7.52409	7.85726	7.91026	7.83257	7.22179
IL10	3.64659	4.19424	3.84019	4.00467	3.64946	3.91213	3.59207	4.90615	4.35323	3.54412	3.89188	3.9557	3.58264	3.70881	3.56178	3.81546	4.35221	4.7998	3.65478	4.1631	4.5265	3.96597	3.52457	4.12478	5.33621	3.93576	3.70573	4.77926	3.70614	3.55321	3.84841	3.86969	3.70381	4.20512	3.89642	3.73631	3.63481	3.76867	3.55787	3.81584	3.58456	4.51874	3.82706	3.71084	3.67902	3.53191	3.64862	3.74565	3.80352
IL17A	2.97493	3.12297	2.97493	2.97493	3.05857	3.03237	2.97493	4.68921	3.02908	2.97493	3.02051	3.22993	2.97493	2.97493	2.97493	2.97493	3.21719	3.05051	3.11589	3.02879	3.08151	2.97493	2.97493	2.97493	3.71937	2.97493	3.46123	2.97493	2.97493	2.97493	2.97493	2.97493	2.97493	3.4615	3.40685	2.97493	2.97493	3.02793	2.97493	3.0148	2.97493	4.40975	3.24121	2.97493	2.97493	2.97493	3.02755	3.10691	3.26331
IL17RA	5.32597	5.77738	5.67111	5.2662	5.70821	6.52028	6.09962	5.9327	5.98192	4.93869	6.06153	5.87972	5.75806	5.54383	5.90485	5.81695	6.41181	6.4197	5.36909	6.29136	6.16325	5.65316	4.94334	5.70618	5.86377	5.39057	5.95835	5.71958	5.75931	6.2703	5.73648	5.74851	5.59603	6.21355	6.02338	5.23031	5.38204	6.00674	5.89399	6.00145	5.38022	5.9834	5.91819	6.21352	6.00357	5.3548	5.95479	6.01971	5.19049
IL1B	2.62091	4.10959	4.05898	4.09276	3.19263	3.49097	2.79868	4.86241	5.06095	2.67482	3.02288	4.18422	2.92836	3.37143	3.16288	4.06972	4.60804	5.84504	3.31124	4.15532	4.86003	4.51382	4.45553	4.668	5.23963	3.90771	4.0537	3.89654	4.63611	3.03211	3.78969	3.51427	2.78196	4.47171	4.71835	3.04976	3.40954	3.32186	2.94655	4.52607	3.00162	4.04802	3.16588	3.4862	3.52911	3.06529	4.12685	5.6281	4.33833
IL1R1	6.50736	7.63097	6.46331	8.82194	7.51427	8.25124	8.68846	7.21256	7.27601	7.51263	7.43023	8.33206	7.97954	7.71907	6.95235	6.7996	8.10912	8.48583	7.93295	7.76598	7.94674	8.1036	6.6116	7.82904	7.33356	7.71063	8.25258	8.11143	7.95922	7.0293	7.98251	6.47772	8.00482	8.32562	7.78427	5.207	7.87835	7.90324	7.2544	7.51902	7.38645	7.21788	8.12573	7.41739	7.60623	7.7112	7.91669	7.83775	6.84668
IL6	2.7239	3.39185	4.38514	2.70321	4.40212	3.99405	2.54355	4.42935	5.55876	2.56135	2.80503	2.95394	2.62545	7.44555	2.88735	6.81661	5.39168	5.74323	2.92846	3.27234	4.05531	3.94112	5.21224	5.10119	5.51816	6.46348	4.45513	4.29167	5.43271	2.63383	3.63581	2.84853	2.61109	5.0251	4.50208	2.70108	2.61364	3.45097	3.12238	3.09305	2.62816	4.75373	3.07347	3.7148	3.27	2.77016	3.17456	5.33279	4.04539
LY96	4.49417	4.61856	6.08225	5.55734	3.81023	4.4639	4.04612	6.25481	5.59718	4.45221	4.2348	4.54828	4.28675	5.20078	3.28236	4.6171	4.76723	5.42523	5.08114	5.4079	4.6695	5.07946	4.90533	4.09436	3.89701	5.26602	4.1426	6.01708	4.23799	3.77554	4.86124	5.24112	3.88934	5.10881	4.89349	4.66247	3.79039	4.8331	4.35907	3.9896	4.21194	4.69588	4.4796	4.29507	3.87446	4.51552	4.85255	4.70775	5.30983
MYD88	6.49138	6.6854	6.75385	6.43132	5.94242	6.44787	6.72007	6.68045	6.82588	5.80983	7.04451	6.96007	6.15125	6.46889	6.46097	6.02346	7.01285	6.9359	6.25767	6.75472	6.71969	6.66499	5.8206	7.00562	6.43613	6.43298	6.25449	7.4422	6.27038	6.46174	6.20795	6.39514	6.76368	7.04725	6.32417	7.03399	5.88641	6.25331	5.7499	6.55812	5.64418	6.56959	6.88816	6.52989	6.32064	6.32961	6.54977	6.51194	5.7245
NLRP3	3.57504	4.80095	4.23946	4.38447	3.78913	3.6612	4.25291	4.72416	4.54889	3.96712	4.73646	3.48818	4.14267	4.21839	3.37361	3.99779	4.56766	5.18796	3.70261	4.74041	4.28115	4.14821	3.61029	3.89607	5.15851	4.35883	3.90786	4.84704	3.76777	3.76062	3.8115	3.91842	3.87675	4.53447	4.29937	3.73359	3.48239	4.28181	3.38618	3.86669	3.48756	4.13277	4.3492	4.18791	4.05169	3.88686	4.48116	4.91364	3.95222
NT5E	3.90531	4.51435	4.58143	4.84951	4.32491	4.10772	4.51315	5.84239	4.94292	3.31868	4.15203	3.04419	4.85154	6.05667	4.26274	5.36501	5.33099	6.29248	5.12183	5.44939	5.14412	3.69594	3.96372	4.00924	5.34298	5.89074	4.96913	4.90014	4.35048	3.72355	4.68024	3.78351	3.61964	5.4257	5.09915	4.16722	4.87475	5.43751	3.79252	4.57899	4.00016	4.06088	5.07871	5.02949	5.44571	5.30545	5.72051	4.89331	4.77363
P2RX7	3.47174	4.36111	4.32968	3.87818	3.61952	3.62499	3.98477	3.99077	3.94685	3.87291	4.46908	3.31139	4.17348	3.74175	3.48141	3.67062	4.44979	4.95641	3.94624	4.7192	4.31482	3.85168	3.37703	3.79584	4.272	4.01849	3.49409	5.17258	3.52169	3.87147	3.71211	3.52621	3.63047	4.55537	4.21894	4.1911	4.12526	4.25899	3.36201	3.92233	3.4377	3.8081	4.0713	3.66278	4.31424	3.90112	4.12449	4.47343	3.41856
PDIA3	8.62469	8.75747	9.10195	9.06153	8.86002	8.89512	9.51675	8.56856	9.32042	7.91388	8.73612	8.36161	8.56213	7.90059	9.60014	8.14874	8.97705	8.89932	8.75794	9.20784	8.97058	8.80829	8.01161	8.27446	8.4659	8.53058	9.65959	9.1392	9.50257	8.5273	8.58929	9.77698	8.89812	8.64551	8.77133	9.21607	8.1554	8.69465	9.47625	9.10446	9.42879	9.22648	8.98459	9.60315	8.63128	8.85704	8.97369	7.8902	9.35864
PIK3CA	4.57856	4.64462	4.28895	4.45512	3.83548	4.24542	4.46201	4.39081	4.38411	3.88811	5.15221	5.8371	4.2065	4.44721	4.00593	4.38105	4.93743	5.31771	4.23902	5.36205	5.00859	4.51159	3.51785	4.20838	4.52038	4.25068	4.49017	5.41967	4.30961	4.32044	3.93789	4.04937	4.44074	4.85141	4.44061	4.27236	3.9873	4.33718	3.4847	4.4713	3.50515	4.30202	4.83775	4.36543	4.2308	4.04149	4.48846	4.4516	3.42161
PRF1	3.46635	4.66437	4.22634	5.01443	4.06039	4.16381	4.37509	6.05914	4.52257	3.48556	4.32993	5.45455	4.73032	3.76143	3.76957	3.15782	4.87807	4.92181	5.13386	4.92865	5.08131	4.75312	3.71736	4.0999	5.19078	4.62899	3.62987	4.56751	3.46593	3.00599	4.18093	3.92142	3.81112	4.99693	4.60464	3.64469	3.69934	4.40929	3.91932	3.67922	4.72458	4.75268	4.77747	3.8149	4.18826	4.50192	4.75033	4.73289	4.699
TLR4	3.55461	3.85483	5.59782	4.21881	3.83494	3.93057	4.81128	4.51953	4.83414	3.27205	4.01661	3.22524	3.88428	3.76852	3.12016	4.08068	5.02532	5.18337	4.1092	5.11138	4.28209	3.6365	3.36579	3.81598	4.77183	4.92543	3.8112	5.21212	3.74277	3.37897	3.73001	3.61043	3.22907	4.46961	4.56295	3.48331	3.1854	4.6586	3.30631	4.02319	3.70814	3.85921	3.97669	4.35726	3.53133	3.219	3.93422	3.70835	6.13614
TNF	2.82165	2.98976	3.05467	3.36664	3.34723	3.32404	2.89107	4.01044	3.26332	2.93247	2.99901	4.2699	3.0126	2.97686	2.72521	3.77342	4.05152	3.29784	3.0865	3.72083	4.006	3.65119	3.0425	3.28863	3.86233	3.3753	3.74481	3.24164	3.31326	3.02767	3.3845	3.26444	2.8132	4.42993	4.21602	2.8934	2.93779	3.15133	2.77025	4.00336	3.16902	3.52753	3.12642	2.72521	3.1311	2.78459	3.31388	3.85979	3.40164
[truncated: 852 more columns]

## Sheet: Table3
ID	ICD-cluster
TCGA_TCGA-HC-A48F	A
TCGA_TCGA-EJ-7321	A
TCGA_TCGA-KK-A8IH	A
TCGA_TCGA-HC-8216	A
TCGA_TCGA-J4-AAU2	B
TCGA_TCGA-VN-A88Q	A
TCGA_TCGA-HC-7820	A
TCGA_TCGA-J4-A6G1	A
TCGA_TCGA-KK-A6E6	B
TCGA_TCGA-XJ-A9DX	A
TCGA_TCGA-EJ-7784	A
TCGA_TCGA-FC-A4JI	A
TCGA_TCGA-EJ-A7NH	A
TCGA_TCGA-HI-7168	B
TCGA_TCGA-G9-6332	A
TCGA_TCGA-ZG-A9L1	B
TCGA_TCGA-EJ-5502	B
TCGA_TCGA-EJ-5498	B
TCGA_TCGA-V1-A8MG	A
TCGA_TCGA-EJ-5524	A
TCGA_TCGA-CH-5764	A
TCGA_TCGA-HC-A8CY	A
TCGA_TCGA-X4-A8KQ	B
TCGA_TCGA-VP-A87H	B
TCGA_TCGA-HC-8258	B
TCGA_TCGA-HI-7170	B
TCGA_TCGA-CH-5737	B
TCGA_TCGA-EJ-5514	A
TCGA_TCGA-CH-5767	B
TCGA_TCGA-VP-A875	A
TCGA_TCGA-YL-A8SH	A
TCGA_TCGA-KK-A59Y	A
TCGA_TCGA-EJ-A8FS	A
TCGA_TCGA-CH-5745	B
TCGA_TCGA-HC-A8D1	B
TCGA_TCGA-YL-A9WH	A
TCGA_TCGA-FC-A8O0	A
TCGA_TCGA-EJ-A8FP	A
TCGA_TCGA-G9-6354	A
TCGA_TCGA-CH-5746	A
TCGA_TCGA-HC-A6AQ	A
TCGA_TCGA-J4-A83J	B
TCGA_TCGA-EJ-5510	A
TCGA_TCGA-2A-AAYU	A
TCGA_TCGA-EJ-A7NK	A
TCGA_TCGA-M7-A71Y	A
TCGA_TCGA-XK-AAIR	A
TCGA_TCGA-EJ-A46E	B
TCGA_TCGA-KK-A6E3	A
TCGA_TCGA-VP-A87E	B
TCGA_TCGA-XJ-A83F	A
TCGA_TCGA-2A-A8VO	B
TCGA_TCGA-ZG-A9KY	A
TCGA_TCGA-G9-6377	B
TCGA_TCGA-HC-7752	A
TCGA_TCGA-EJ-5532	A
TCGA_TCGA-G9-6373	B
TCGA_TCGA-EJ-A7NJ	A
TCGA_TCGA-VP-A878	B
TCGA_TCGA-EJ-7125	A
TCGA_TCGA-CH-5754	A
TCGA_TCGA-ZG-A9MC	B
TCGA_TCGA-ZG-A9LZ	A
TCGA_TCGA-HC-7744	A
TCGA_TCGA-HC-8262	A
TCGA_TCGA-M7-A722	A
TCGA_TCGA-EJ-5509	A
TCGA_TCGA-ZG-A9L5	A
TCGA_TCGA-HC-7079	B
TCGA_TCGA-XK-AAIV	A
TCGA_TCGA-HC-8261	A
TCGA_TCGA-J4-8198	A
TCGA_TCGA-G9-6356	A
TCGA_TCGA-EJ-A6RC	A
TCGA_TCGA-X4-A8KS	A
TCGA_TCGA-EJ-7325	A
TCGA_TCGA-ZG-A9LB	B
TCGA_TCGA-ZG-A9L0	B
TCGA_TCGA-EJ-A6RA	A
TCGA_TCGA-CH-5744	B
TCGA_TCGA-CH-5768	A
TCGA_TCGA-V1-A9ZI	A
TCGA_TCGA-HC-7213	A
TCGA_TCGA-EJ-5522	A
TCGA_TCGA-HC-7738	A
TCGA_TCGA-V1-A9O5	A
TCGA_TCGA-HC-8257	A
TCGA_TCGA-HC-7740	B
TCGA_TCGA-J4-AATV	B
TCGA_TCGA-G9-A9S0	A
TCGA_TCGA-G9-6333	B
TCGA_TCGA-EJ-7327	A
TCGA_TCGA-G9-6367	A
TCGA_TCGA-KK-A8ID	A
TCGA_TCGA-EJ-7792	A
TCGA_TCGA-EJ-7793	A
TCGA_TCGA-HC-7749	A
TCGA_TCGA-ZG-A9M4	A
TCGA_TCGA-J4-A83I	A
TCGA_TCGA-V1-A8WN	B
TCGA_TCGA-XQ-A8TB	B
TCGA_TCGA-J4-A83N	B
TCGA_TCGA-YL-A8HO	A
TCGA_TCGA-G9-6494	A
TCGA_TCGA-2A-AAYO	A
TCGA_TCGA-KK-A8IK	A
TCGA_TCGA-H9-A6BY	A
TCGA_TCGA-VN-A88M	A
TCGA_TCGA-J9-A52C	B
TCGA_TCGA-EJ-7785	A
TCGA_TCGA-G9-6342	A
TCGA_TCGA-Y6-A9XI	A
TCGA_TCGA-EJ-5495	A
TCGA_TCGA-VP-A87J	B
TCGA_TCGA-EJ-A65J	A
TCGA_TCGA-G9-6378	A
TCGA_TCGA-G9-6371	A
TCGA_TCGA-YL-A8HJ	A
TCGA_TCGA-HC-8256	A
TCGA_TCGA-G9-7519	A
TCGA_TCGA-2A-AAYF	A
TCGA_TCGA-EJ-A8FU	A
TCGA_TCGA-EJ-A7NG	A
TCGA_TCGA-J4-A67T	B
TCGA_TCGA-KK-A7B4	A
TCGA_TCGA-V1-A9Z7	A
TCGA_TCGA-EJ-AB20	A
TCGA_TCGA-QU-A6IL	B
TCGA_TCGA-EJ-7123	A
TCGA_TCGA-EJ-7331	A
TCGA_TCGA-EJ-5497	A
TCGA_TCGA-G9-6365	A
TCGA_TCGA-ZG-A9LS	A
TCGA_TCGA-EJ-5542	A
TCGA_TCGA-XJ-A9DK	A
TCGA_TCGA-EJ-A65G	A
TCGA_TCGA-YL-A9WX	B
TCGA_TCGA-KK-A8II	A
TCGA_TCGA-V1-A9O7	B
TCGA_TCGA-V1-A8MU	A
TCGA_TCGA-KK-A7AU	A
TCGA_TCGA-KK-A7AW	A
TCGA_TCGA-V1-A9OY	A
TCGA_TCGA-KK-A8IB	B
TCGA_TCGA-HC-A8D0	A
TCGA_TCGA-G9-6353	A
TCGA_TCGA-KK-A8I9	B
TCGA_TCGA-V1-A9OH	A
TCGA_TCGA-V1-A9OL	A
TCGA_TCGA-ZG-A9LN	A
TCGA_TCGA-V1-A8X3	B
TCGA_TCGA-VP-A87C	A
TCGA_TCGA-HC-A9TE	A
TCGA_TCGA-G9-6361	A
TCGA_TCGA-EJ-A7NM	A
TCGA_TCGA-G9-6385	A
TCGA_TCGA-HC-8266	A
TCGA_TCGA-HC-8264	A
TCGA_TCGA-CH-5771	B
TCGA_TCGA-HC-A6AN	A
TCGA_TCGA-J4-A83K	A
TCGA_TCGA-KC-A4BL	B
TCGA_TCGA-EJ-5503	A
TCGA_TCGA-HC-7233	A
TCGA_TCGA-EJ-5512	A
TCGA_TCGA-HC-A76W	A
TCGA_TCGA-CH-5740	A
TCGA_TCGA-G9-7523	A
TCGA_TCGA-HC-8260	A
TCGA_TCGA-ZG-A8QX	B
TCGA_TCGA-VN-A88L	B
TCGA_TCGA-KK-A8IM	A
TCGA_TCGA-KK-A8IF	A
TCGA_TCGA-EJ-5501	A
TCGA_TCGA-EJ-8472	A
TCGA_TCGA-TK-A8OK	B
TCGA_TCGA-J4-A67N	B
TCGA_TCGA-H9-A6BX	A
TCGA_TCGA-EJ-8474	A
TCGA_TCGA-J9-A8CN	B
TCGA_TCGA-EJ-5525	A
TCGA_TCGA-EJ-7786	A
TCGA_TCGA-HC-7232	A
TCGA_TCGA-HC-7081	A
TCGA_TCGA-CH-5765	B
TCGA_TCGA-M7-A720	A
TCGA_TCGA-G9-6364	A
TCGA_TCGA-CH-5750	B
TCGA_TCGA-HI-7171	A
TCGA_TCGA-EJ-5506	A
TCGA_TCGA-EJ-7315	A
TCGA_TCGA-HC-A6AS	B
TCGA_TCGA-EJ-7791	B
TCGA_TCGA-EJ-5515	A
TCGA_TCGA-FC-A5OB	A
TCGA_TCGA-EJ-A46B	A
TCGA_TCGA-KK-A59X	A
TCGA_TCGA-HC-7748	B
TCGA_TCGA-EJ-8470	B
TCGA_TCGA-VN-A88O	B
TCGA_TCGA-HC-A9TH	A
TCGA_TCGA-CH-5741	A
TCGA_TCGA-KK-A7AP	A
TCGA_TCGA-ZG-A8QY	A
TCGA_TCGA-J4-8200	B
TCGA_TCGA-YL-A8HL	A
TCGA_TCGA-KK-A7AY	B
TCGA_TCGA-EJ-5527	A
TCGA_TCGA-KK-A8IC	A
TCGA_TCGA-KK-A7AV	A
TCGA_TCGA-EJ-A65D	A
TCGA_TCGA-YL-A8SA	A
TCGA_TCGA-EJ-5530	A
TCGA_TCGA-FC-7708	A
TCGA_TCGA-J9-A8CL	A
TCGA_TCGA-HC-7747	A
TCGA_TCGA-KK-A8I4	B
TCGA_TCGA-J4-A67L	A
TCGA_TCGA-EJ-A8FN	A
TCGA_TCGA-XK-AAJR	A
TCGA_TCGA-ZG-A9LU	A
TCGA_TCGA-J9-A52E	A
TCGA_TCGA-V1-A9ZR	A
TCGA_TCGA-EJ-A65E	A
TCGA_TCGA-G9-7525	A
TCGA_TCGA-KK-A59Z	B
TCGA_TCGA-XJ-A9DI	B
TCGA_TCGA-QU-A6IM	B
TCGA_TCGA-G9-7522	B
TCGA_TCGA-HC-7075	A
TCGA_TCGA-YL-A8SI	B
TCGA_TCGA-V1-A9OA	A
TCGA_TCGA-YL-A8HK	A
TCGA_TCGA-ZG-A9L4	B
TCGA_TCGA-EJ-AB27	A
TCGA_TCGA-HC-7736	B
TCGA_TCGA-KK-A8I7	A
TCGA_TCGA-H9-7775	A
TCGA_TCGA-CH-5769	A
TCGA_TCGA-EJ-5526	A
TCGA_TCGA-KK-A7B2	A
TCGA_TCGA-XK-AAK1	A
TCGA_TCGA-MG-AAMC	B
TCGA_TCGA-CH-5738	B
TCGA_TCGA-HC-7212	A
TCGA_TCGA-CH-5789	B
TCGA_TCGA-YL-A8SJ	A
TCGA_TCGA-ZG-A9LM	A
TCGA_TCGA-EJ-5518	A
TCGA_TCGA-2A-A8VV	A
TCGA_TCGA-J4-A67S	B
TCGA_TCGA-KK-A8IL	A
TCGA_TCGA-V1-A8WV	A
TCGA_TCGA-V1-A8ML	A
TCGA_TCGA-V1-A9OF	A
TCGA_TCGA-EJ-8469	A
TCGA_TCGA-EJ-5504	A
TCGA_TCGA-M7-A721	A
TCGA_TCGA-HC-A632	A
TCGA_TCGA-EJ-A46I	A
TCGA_TCGA-HC-7078	A
TCGA_TCGA-KK-A7B0	A
TCGA_TCGA-J4-A6G3	B
TCGA_TCGA-J9-A8CP	A
TCGA_TCGA-CH-5763	B
TCGA_TCGA-HC-A6HX	B
TCGA_TCGA-KC-A4BR	B
TCGA_TCGA-CH-5751	A
TCGA_TCGA-EJ-7781	A
TCGA_TCGA-G9-A9S7	A
TCGA_TCGA-J9-A52B	A
TCGA_TCGA-KK-A6E0	A
TCGA_TCGA-EJ-7789	A
TCGA_TCGA-EJ-A7NF	A
TCGA_TCGA-YJ-A8SW	A
TCGA_TCGA-CH-5792	A
TCGA_TCGA-EJ-7783	A
TCGA_TCGA-CH-5748	A
TCGA_TCGA-YL-A8SL	A
TCGA_TCGA-VN-A88I	A
TCGA_TCGA-HC-7231	A
TCGA_TCGA-KK-A6E4	B
TCGA_TCGA-KK-A6E7	A
TCGA_TCGA-HC-A631	A
TCGA_TCGA-EJ-5517	A
TCGA_TCGA-XA-A8JR	B
TCGA_TCGA-XK-AAJU	A
TCGA_TCGA-HC-7080	A
TCGA_TCGA-ZG-A9LY	A
TCGA_TCGA-J4-A67R	B
TCGA_TCGA-HC-8213	A
TCGA_TCGA-G9-6336	A
TCGA_TCGA-KK-A8I6	A
TCGA_TCGA-G9-6351	A
TCGA_TCGA-YL-A8S8	B
TCGA_TCGA-KC-A7F3	B
TCGA_TCGA-KK-A6E8	A
TCGA_TCGA-YL-A8SR	B
TCGA_TCGA-XQ-A8TA	A
TCGA_TCGA-G9-7521	A
TCGA_TCGA-EJ-7328	A
TCGA_TCGA-KK-A8I5	B
TCGA_TCGA-HC-7230	A
TCGA_TCGA-EJ-7788	A
TCGA_TCGA-ZG-A8QZ	B
TCGA_TCGA-KC-A7FE	A
TCGA_TCGA-HC-8265	A
TCGA_TCGA-KC-A7F6	A
TCGA_TCGA-EJ-A65M	A
TCGA_TCGA-ZG-A8QW	A
TCGA_TCGA-TP-A8TV	A
TCGA_TCGA-KK-A7AQ	A
TCGA_TCGA-YL-A8S9	A
TCGA_TCGA-EJ-5531	A
TCGA_TCGA-QU-A6IP	B
TCGA_TCGA-KK-A7B3	A
TCGA_TCGA-VP-A87K	A
TCGA_TCGA-KK-A8IJ	B
TCGA_TCGA-YL-A8SF	A
TCGA_TCGA-EJ-7314	B
TCGA_TCGA-YL-A8SB	A
TCGA_TCGA-HC-7750	A
TCGA_TCGA-HC-7818	B
TCGA_TCGA-G9-6366	A
TCGA_TCGA-HC-A6HY	A
TCGA_TCGA-J4-A67Q	A
TCGA_TCGA-VP-A872	A
TCGA_TCGA-4L-AA1F	A
TCGA_TCGA-G9-6343	A
TCGA_TCGA-J4-A67K	B
TCGA_TCGA-EJ-A46G	A
TCGA_TCGA-HC-7745	A
TCGA_TCGA-J4-A67O	B
TCGA_TCGA-EJ-5494	B
TCGA_TCGA-HC-A6AO	B
TCGA_TCGA-KK-A59V	A
TCGA_TCGA-HC-7817	A
TCGA_TCGA-V1-A8WS	A
TCGA_TCGA-CH-5788	A
TCGA_TCGA-EJ-7318	A
TCGA_TCGA-XK-AAJA	A
TCGA_TCGA-VN-A88K	A
TCGA_TCGA-HI-7169	A
TCGA_TCGA-QU-A6IO	A
TCGA_TCGA-EJ-A65F	B
TCGA_TCGA-G9-6338	B
TCGA_TCGA-M7-A725	A
TCGA_TCGA-HC-7077	A
TCGA_TCGA-EJ-7115	A
TCGA_TCGA-VP-A87D	A
TCGA_TCGA-XJ-A83G	A
TCGA_TCGA-TP-A8TT	A
TCGA_TCGA-J4-A6M7	A
TCGA_TCGA-2A-A8VX	B
TCGA_TCGA-G9-6499	B
TCGA_TCGA-2A-A8W1	B
TCGA_TCGA-XK-AAJT	A
TCGA_TCGA-VN-A943	A
TCGA_TCGA-Y6-A8TL	A
TCGA_TCGA-EJ-5516	A
TCGA_TCGA-KC-A7F5	A
TCGA_TCGA-VN-A88R	A
TCGA_TCGA-M7-A724	B
TCGA_TCGA-M7-A723	A
TCGA_TCGA-EJ-A8FO	A
TCGA_TCGA-YL-A8SQ	A
TCGA_TCGA-2A-A8W3	A
TCGA_TCGA-KC-A4BN	B
TCGA_TCGA-ZG-A9ND	B
TCGA_TCGA-HC-8259	A
TCGA_TCGA-HC-7742	A
TCGA_TCGA-HC-A6AP	B
TCGA_TCGA-J4-A83L	B
TCGA_TCGA-YL-A8HM	A
TCGA_TCGA-KK-A8IA	A
TCGA_TCGA-XK-AAJP	A
TCGA_TCGA-YL-A9WL	A
TCGA_TCGA-HC-A76X	A
TCGA_TCGA-FC-7961	A
TCGA_TCGA-EJ-5507	A
TCGA_TCGA-CH-5790	A
TCGA_TCGA-ZG-A9L9	A
TCGA_TCGA-V1-A9ZG	A
TCGA_TCGA-VN-A88P	A
TCGA_TCGA-V1-A9Z9	A
TCGA_TCGA-EJ-8468	B
TCGA_TCGA-KK-A5A1	A
TCGA_TCGA-EJ-7797	A
TCGA_TCGA-VP-A87B	A
TCGA_TCGA-KC-A7FA	B
TCGA_TCGA-ZG-A9L2	A
TCGA_TCGA-HC-A4ZV	A
TCGA_TCGA-YL-A8SP	A
TCGA_TCGA-G9-A9S4	A
TCGA_TCGA-YL-A8SO	A
TCGA_TCGA-J9-A8CK	A
TCGA_TCGA-G9-6348	A
TCGA_TCGA-G9-6329	A
TCGA_TCGA-YL-A8SC	A
TCGA_TCGA-EJ-A65B	A
TCGA_TCGA-M7-A71Z	A
TCGA_TCGA-EJ-5511	A
TCGA_TCGA-G9-6362	A
TCGA_TCGA-G9-7509	A
TCGA_TCGA-HC-7737	B
TCGA_TCGA-EJ-7317	A
TCGA_TCGA-EJ-5521	A
TCGA_TCGA-G9-6363	A
TCGA_TCGA-KK-A6DY	B
TCGA_TCGA-CH-5791	A
TCGA_TCGA-V1-A8MF	B
TCGA_TCGA-V1-A9Z8	A
TCGA_TCGA-HC-7211	B
TCGA_TCGA-CH-5762	B
TCGA_TCGA-V1-A9OT	A
TCGA_TCGA-EJ-5508	A
TCGA_TCGA-KK-A7B1	A
TCGA_TCGA-J9-A8CM	A
TCGA_TCGA-EJ-5499	A
TCGA_TCGA-G9-6370	A
TCGA_TCGA-G9-6379	A
TCGA_TCGA-EJ-A46F	A
TCGA_TCGA-V1-A8MJ	A
TCGA_TCGA-KK-A7AZ	A
TCGA_TCGA-CH-5753	B
TCGA_TCGA-G9-7510	B
TCGA_TCGA-G9-6496	A
TCGA_TCGA-V1-A9O9	A
TCGA_TCGA-YL-A9WJ	B
TCGA_TCGA-V1-A9OQ	A
TCGA_TCGA-VN-A88N	A
TCGA_TCGA-V1-A9ZK	A
TCGA_TCGA-ZG-A9NI	B
TCGA_TCGA-EJ-5496	A
TCGA_TCGA-EJ-5519	A
TCGA_TCGA-EJ-7782	A
TCGA_TCGA-HC-A6AL	A
TCGA_TCGA-SU-A7E7	B
TCGA_TCGA-V1-A9OX	A
TCGA_TCGA-KC-A4BV	A
TCGA_TCGA-EJ-7218	A
TCGA_TCGA-EJ-5505	A
TCGA_TCGA-HC-7819	B
TCGA_TCGA-J9-A52D	A
TCGA_TCGA-HC-7209	B
TCGA_TCGA-CH-5772	A
TCGA_TCGA-EJ-A7NN	A
TCGA_TCGA-KC-A7FD	B
TCGA_TCGA-2A-A8VL	A
TCGA_TCGA-CH-5743	B
TCGA_TCGA-YL-A9WK	B
TCGA_TCGA-EJ-7794	A
TCGA_TCGA-KK-A8IG	B
TCGA_TCGA-ZG-A9N3	B
TCGA_TCGA-XJ-A83H	B
TCGA_TCGA-WW-A8ZI	A
TCGA_TCGA-VP-AA1N	B
TCGA_TCGA-J4-A83M	B
TCGA_TCGA-G9-6339	A
TCGA_TCGA-J4-AATZ	A
TCGA_TCGA-G9-6498	B
TCGA_TCGA-HC-7210	B
TCGA_TCGA-VP-A879	A
TCGA_TCGA-XJ-A9DQ	A
TCGA_TCGA-EJ-7312	A
TCGA_TCGA-EJ-7330	B
TCGA_TCGA-V1-A8WW	A
TCGA_TCGA-KK-A6E5	A
TCGA_TCGA-FC-A66V	A
TCGA_TCGA-KK-A6E2	A
TCGA_TCGA-YL-A9WY	A
TCGA_TCGA-J4-A67M	A
TCGA_TCGA-G9-6384	A
TCGA_TCGA-EJ-A46D	A
TCGA_TCGA-EJ-A46H	B
TCGA_TCGA-XK-AAJ3	A
TCGA_TCGA-YL-A9WI	A
TCGA_TCGA-CH-5739	A
TCGA_TCGA-CH-5752	A
TCGA_TCGA-CH-5794	B
TCGA_TCGA-KK-A8I8	A
TCGA_TCGA-KK-A6E1	A
TCGA_TCGA-XK-AAIW	A
TCGA_TCGA-CH-5766	B
TCGA_TCGA-ZG-A9L6	A
TCGA_TCGA-V1-A8WL	B
TCGA_TCGA-V1-A8MM	A
TCGA_TCGA-VP-A876	A
TCGA_TCGA-G9-6369	A
TCGA_TCGA-QU-A6IN	B
TCGA_TCGA-HC-7821	A
TCGA_TCGA-YL-A8SK	B
TCGA_TCGA-2A-A8VT	A
TCGA_TCGA-CH-5761	A
TCGA_TCGA-FC-A6HD	A
TCGA_TCGA-G9-6347	A
TCGA_TCGA-V1-A8MK	A
MSKCC_PCA0001	A
MSKCC_PCA0002	B
MSKCC_PCA0003	B
MSKCC_PCA0005	A
MSKCC_PCA0007	B
MSKCC_PCA0008	B
MSKCC_PCA0009	A
MSKCC_PCA0010	A
MSKCC_PCA0011	B
MSKCC_PCA0012	B
MSKCC_PCA0013	B
MSKCC_PCA0014	B
MSKCC_PCA0015	B
MSKCC_PCA0017	A
MSKCC_PCA0018	B
MSKCC_PCA0020	A
MSKCC_PCA0021	B
MSKCC_PCA0022	A
MSKCC_PCA0024	A
MSKCC_PCA0025	A
MSKCC_PCA0026	B
MSKCC_PCA0027	B
MSKCC_PCA0028	A
MSKCC_PCA0029	B
MSKCC_PCA0030	B
MSKCC_PCA0031	B
MSKCC_PCA0032	A
MSKCC_PCA0033	A
MSKCC_PCA0034	A
MSKCC_PCA0035	A
MSKCC_PCA0036	A
MSKCC_PCA0037	A
MSKCC_PCA0038	A
MSKCC_PCA0040	A
MSKCC_PCA0050	B
MSKCC_PCA0052	B
MSKCC_PCA0054	A
MSKCC_PCA0056	A
MSKCC_PCA0057	A
MSKCC_PCA0058	A
MSKCC_PCA0062	A
MSKCC_PCA0063	A
MSKCC_PCA0064	A
MSKCC_PCA0065	A
MSKCC_PCA0066	A
MSKCC_PCA0068	A
MSKCC_PCA0073	A
MSKCC_PCA0074	A
MSKCC_PCA0075	A
MSKCC_PCA0077	B
MSKCC_PCA0080	A
MSKCC_PCA0081	A
MSKCC_PCA0082	A
MSKCC_PCA0083	B
MSKCC_PCA0084	B
MSKCC_PCA0086	A
MSKCC_PCA0087	A
MSKCC_PCA0089	A
MSKCC_PCA0090	A
MSKCC_PCA0092	A
MSKCC_PCA0093	A
MSKCC_PCA0094	A
MSKCC_PCA0095	A
MSKCC_PCA0096	A
MSKCC_PCA0097	A
MSKCC_PCA0099	A
MSKCC_PCA0100	B
MSKCC_PCA0101	A
MSKCC_PCA0103	A
MSKCC_PCA0104	B
MSKCC_PCA0105	A
MSKCC_PCA0107	A
MSKCC_PCA0108	B
MSKCC_PCA0109	A
MSKCC_PCA0110	A
MSKCC_PCA0111	A
MSKCC_PCA0112	A
MSKCC_PCA0113	A
MSKCC_PCA0114	B
MSKCC_PCA0115	A
MSKCC_PCA0117	A
MSKCC_PCA0118	A
MSKCC_PCA0119	B
MSKCC_PCA0120	B
MSKCC_PCA0122	A
MSKCC_PCA0123	B
MSKCC_PCA0124	A
MSKCC_PCA0125	B
MSKCC_PCA0126	B
MSKCC_PCA0127	A
MSKCC_PCA0128	A
MSKCC_PCA0129	A
MSKCC_PCA0130	A
MSKCC_PCA0132	B
MSKCC_PCA0133	A
MSKCC_PCA0134	A
MSKCC_PCA0135	B
MSKCC_PCA0136	A
MSKCC_PCA0141	B
MSKCC_PCA0144	A
MSKCC_PCA0145	B
MSKCC_PCA0146	B
MSKCC_PCA0147	B
MSKCC_PCA0149	A
MSKCC_PCA0150	A
MSKCC_PCA0151	A
MSKCC_PCA0155	B
MSKCC_PCA0156	A
MSKCC_PCA0157	A
MSKCC_PCA0158	A
MSKCC_PCA0159	A
MSKCC_PCA0160	B
MSKCC_PCA0161	A
MSKCC_PCA0162	A
MSKCC_PCA0163	A
MSKCC_PCA0164	A
MSKCC_PCA0165	A
MSKCC_PCA0167	B
MSKCC_PCA0168	A
MSKCC_PCA0169	B
MSKCC_PCA0170	A
MSKCC_PCA0171	A
MSKCC_PCA0172	A
MSKCC_PCA0173	A
MSKCC_PCA0174	A
MSKCC_PCA0175	A
MSKCC_PCA0176	A
MSKCC_PCA0178	A
MSKCC_PCA0179	B
MSKCC_PCA0180	A
MSKCC_PCA0181	A
MSKCC_PCA0182	A
MSKCC_PCA0184	A
MSKCC_PCA0187	A
MSKCC_PCA0188	A
MSKCC_PCA0189	A
MSKCC_PCA0190	A
MSKCC_PCA0193	A
MSKCC_PCA0194	A
MSKCC_PCA0199	A
MSKCC_PCA0200	A
MSKCC_PCA0201	A
MSKCC_PCA0206	A
MSKCC_PCA0207	A
MSKCC_PCA0208	A
MSKCC_PCA0209	A
MSKCC_PCA0210	A
MSKCC_PCA0211	A
MSKCC_PCA0213	A
MSKCC_PCA0215	B
MSKCC_PAN0095	A
MSKCC_PAN0107	B
MSKCC_PAN0109	A
MSKCC_PAN0110	A
MSKCC_PAN0112	A
MSKCC_PAN0113	A
MSKCC_PAN0114	A
MSKCC_PAN0115	A
MSKCC_PAN0117	A
MSKCC_PAN0120	A
MSKCC_PAN0122	A
MSKCC_PAN0125	A
MSKCC_PAN0127	A
MSKCC_PAN0128	B
MSKCC_PAN0129	A
MSKCC_PAN0134	A
MSKCC_PAN0135	A
MSKCC_PAN0136	A
MSKCC_PAN0144	A
MSKCC_PAN0147	A
MSKCC_PAN0151	A
MSKCC_PAN0157	A
MSKCC_PAN0162	A
MSKCC_PAN0164	A
MSKCC_PAN0167	A
MSKCC_PAN0169	A
MSKCC_PAN0171	A
MSKCC_PAN0172	B
MSKCC_PAN0174	A
MSKCC_DU145	B
MSKCC_LNCaP	A
MSKCC_LNCaP104R	A
MSKCC_LNCaP104S	A
MSKCC_PC3	B
MSKCC_Vcap	A
GSE70770_GSM1817707	A
GSE70770_GSM1817708	B
GSE70770_GSM1817709	A
GSE70770_GSM1817710	A
GSE70770_GSM1817711	A
GSE70770_GSM1817712	A
GSE70770_GSM1817713	A
GSE70770_GSM1817714	A
GSE70770_GSM1817715	A
GSE70770_GSM1817716	A
GSE70770_GSM1817717	A
GSE70770_GSM1817718	A
GSE70770_GSM1817719	A
GSE70770_GSM1817720	B
GSE70770_GSM1817721	B
GSE70770_GSM1817722	A
GSE70770_GSM1817723	A
GSE70770_GSM1817724	B
GSE70770_GSM1817725	A
GSE70770_GSM1817726	A
GSE70770_GSM1817727	B
GSE70770_GSM1817729	A
GSE70770_GSM1817730	B
GSE70770_GSM1817731	A
GSE70770_GSM1817732	A
GSE70770_GSM1817733	B
GSE70770_GSM1817734	B
GSE70770_GSM1817735	B
GSE70770_GSM1817736	A
GSE70770_GSM1817737	B
GSE70770_GSM1817738	A
GSE70770_GSM1817739	A
GSE70770_GSM1817740	A
GSE70770_GSM1817741	A
GSE70770_GSM1817742	B
GSE70770_GSM1817743	B
GSE70770_GSM1817744	A
GSE70770_GSM1817745	A
GSE70770_GSM1817746	A
GSE70770_GSM1817747	B
GSE70770_GSM1817748	B
GSE70770_GSM1817749	A
GSE70770_GSM1817750	B
GSE70770_GSM1817751	B
GSE70770_GSM1817752	A
GSE70770_GSM1817753	A
GSE70770_GSM1817754	B
GSE70770_GSM1817755	A
GSE70770_GSM1817756	A
GSE70770_GSM1817757	B
GSE70770_GSM1817758	A
GSE70770_GSM1817759	A
GSE70770_GSM1817760	A
GSE70770_GSM1817761	A
GSE70770_GSM1817762	A
GSE70770_GSM1817763	A
GSE70770_GSM1817764	A
GSE70770_GSM1817765	B
GSE70770_GSM1817766	A
GSE70770_GSM1817767	A
GSE70770_GSM1817768	A
GSE70770_GSM1817769	B
GSE70770_GSM1817770	B
GSE70770_GSM1817771	A
GSE70770_GSM1817772	A
GSE70770_GSM1817773	A
GSE70770_GSM1817774	A
GSE70770_GSM1817775	A
GSE70770_GSM1817776	A
GSE70770_GSM1817777	A
GSE70770_GSM1817778	B
GSE70770_GSM1817779	B
GSE70770_GSM1817780	A
GSE70770_GSM1817781	A
GSE70770_GSM1817782	A
GSE70770_GSM1817783	A
GSE70770_GSM1817784	A
GSE70770_GSM1817785	B
GSE70770_GSM1817786	A
GSE70770_GSM1817787	B
GSE70770_GSM1817788	A
GSE70770_GSM1817789	B
GSE70770_GSM1817790	A
GSE70770_GSM1817791	A
GSE70770_GSM1817792	A
GSE70770_GSM1817793	B
GSE70770_GSM1817794	A
GSE70770_GSM1817795	B
GSE70770_GSM1817796	A
GSE70770_GSM1817797	A
GSE70770_GSM1817798	A
GSE70770_GSM1817799	B
GSE70770_GSM1817800	A
GSE70770_GSM1817801	A
GSE70770_GSM1817802	A
GSE70770_GSM1817803	A
GSE70770_GSM1817804	A
GSE70770_GSM1817805	A
GSE70770_GSM1817806	B
GSE70770_GSM1817807	A
GSE70770_GSM1817808	A
GSE70770_GSM1817809	A
GSE70770_GSM1817810	B
GSE70770_GSM1817811	A
GSE70770_GSM1817812	A
GSE70770_GSM1817813	A
GSE70770_GSM1817814	B
GSE70770_GSM1817815	A
GSE70770_GSM1817816	B
GSE70770_GSM1817817	B
GSE70770_GSM1817818	A
GSE70770_GSM1817819	A
GSE70770_GSM1817820	A
GSE70770_GSM1817821	A
GSE70770_GSM1817822	A
GSE70770_GSM1817823	B
GSE70770_GSM1817824	A
GSE70770_GSM1817825	B
GSE70770_GSM1817826	A
GSE70770_GSM1817827	A
GSE70770_GSM1817828	A
GSE70770_GSM1817829	A
GSE70770_GSM1817830	A
GSE70770_GSM1817831	B
GSE70770_GSM1817832	B
GSE70770_GSM1817906	A
GSE70770_GSM1817907	A
GSE70770_GSM1817908	A
GSE70770_GSM1817909	A
GSE70770_GSM1817910	A
GSE70770_GSM1817911	A
GSE70770_GSM1817912	A
GSE70770_GSM1817913	B
GSE70770_GSM1817914	A
GSE70770_GSM1817915	A
GSE70770_GSM1817916	A
GSE70770_GSM1817917	A
GSE70770_GSM1817918	A
GSE70770_GSM1817919	A
GSE70770_GSM1817920	A
GSE70770_GSM1817921	A
GSE70770_GSM1817922	A
GSE70770_GSM1817923	A
GSE70770_GSM1817924	A
GSE70770_GSM1817925	A
GSE70770_GSM1817926	A
GSE70770_GSM1817927	A
GSE70770_GSM1817928	A
GSE70770_GSM1817929	A
GSE70770_GSM1817930	A
GSE70770_GSM1817931	A
GSE70770_GSM1817932	A
GSE70770_GSM1817933	A
GSE70770_GSM1817934	A
GSE70770_GSM1817935	B
GSE70770_GSM1817936	A
GSE70770_GSM1817937	A
GSE70770_GSM1817938	A
GSE70770_GSM1817939	A
GSE70770_GSM1817940	A
GSE70770_GSM1817941	A
GSE70770_GSM1817942	A
GSE70770_GSM1817943	A
GSE70770_GSM1817944	A
GSE70770_GSM1817945	A
GSE70770_GSM1817946	A
GSE70770_GSM1817947	A
GSE70770_GSM1817948	A
GSE70770_GSM1817949	A
GSE70770_GSM1817950	A
GSE70770_GSM1817951	A
GSE70770_GSM1817952	A
GSE70770_GSM1817953	A
GSE70770_GSM1817954	A
GSE70770_GSM1817955	A
GSE70770_GSM1817956	A
GSE70770_GSM1817957	A
GSE70770_GSM1817958	A
GSE70770_GSM1817959	A
GSE70770_GSM1817960	A
GSE70770_GSM1817961	A
GSE70770_GSM1817962	A
GSE70770_GSM1817963	B
GSE70770_GSM1817964	A
GSE70770_GSM1817965	A
GSE70770_GSM1817966	A
GSE70770_GSM1817967	A
GSE70770_GSM1817968	A
GSE70770_GSM1817969	A
GSE70770_GSM1817970	A
GSE70770_GSM1817971	A
GSE70770_GSM1817972	A
GSE70770_GSM1817973	A
GSE70770_GSM1817974	A
GSE70770_GSM1817975	A
GSE70770_GSM1817976	A
GSE70770_GSM1817977	A
GSE70770_GSM1817978	A
GSE70770_GSM1817979	A
GSE70770_GSM1817980	A
GSE70770_GSM1817981	A
GSE70770_GSM1817982	A
GSE70770_GSM1817983	A
GSE70770_GSM1817984	B
GSE70770_GSM1817985	A
GSE70770_GSM1817986	A
GSE70770_GSM1817987	A
GSE70770_GSM1817988	A
GSE70770_GSM1817989	A
GSE70770_GSM1817990	A
GSE70770_GSM1817991	A
GSE70770_GSM1817992	A
GSE70770_GSM1817993	A
GSE70770_GSM1817994	A
GSE70770_GSM1817995	A
GSE70770_GSM1817996	A
GSE70770_GSM1817997	A
GSE70770_GSM1817998	A
GSE70770_GSM1817999	A

## Sheet: Table4
id	HR	HR.95L	HR.95H	pvalue
IL6	0.746077	0.629068	0.884849	0.000763876
GADD45B	0.714175	0.604686	0.84349	7.35373e-05
SOCS3	0.755955	0.664937	0.859431	1.91735e-05
JUNB	0.758094	0.660249	0.870439	8.56676e-05
ZFP36	0.733883	0.650878	0.827473	4.36261e-07
ATF3	0.769175	0.676361	0.874725	6.33353e-05
SELE	0.792496	0.698612	0.898998	0.000300355
HBEGF	0.677064	0.557913	0.821661	7.84961e-05
MAFF	0.63516	0.507037	0.795659	7.86196e-05
CCL2	0.84079	0.749256	0.943508	0.00319024
CDKN1A	0.671406	0.553552	0.814352	5.22624e-05
DUSP5	0.750818	0.645536	0.873269	0.00020085
CEBPD	0.679278	0.580873	0.794354	1.27717e-06
EGR3	0.719473	0.620515	0.834213	1.29485e-05
PPP1R15A	0.707586	0.576781	0.868055	0.000910489
FOSB	0.816821	0.752484	0.886659	1.33918e-06
NR4A3	0.81837	0.699701	0.957165	0.0121524
IER3	0.779769	0.664838	0.914569	0.0022309
FOSL1	0.808322	0.686291	0.952052	0.0108217
SERTAD1	0.61614	0.493058	0.769948	2.05087e-05
RND1	0.741835	0.610571	0.901319	0.00265003
ITPKC	0.562367	0.410135	0.771104	0.00035175
BCL3	0.699453	0.559098	0.875043	0.00175972
IRF1	0.692628	0.569647	0.842159	0.000231044
SLC2A3	0.769092	0.652676	0.906274	0.0017176
RNF122	0.604786	0.455048	0.803796	0.00053067
JUND	0.726175	0.581333	0.907105	0.00481843
IER2	0.777198	0.655379	0.921661	0.0037575
CXCL2	0.778265	0.677464	0.894063	0.000396769
EGR2	0.811985	0.708042	0.931186	0.00288149
EGR1	0.795653	0.716651	0.883363	1.83254e-05
MCL1	0.693871	0.530136	0.908176	0.00778305
NCOA7	0.78444	0.655074	0.939354	0.008282
EMP1	0.669432	0.56921	0.787301	1.2343e-06
KLF6	0.803017	0.677844	0.951304	0.0111694
NR4A1	0.773462	0.662361	0.903198	0.0011669
LMNA	0.71007	0.543225	0.92816	0.0122276
BTG2	0.709485	0.604164	0.833166	2.83695e-05
NFIL3	0.827499	0.68741	0.996138	0.0454081
FOS	0.838236	0.763846	0.91987	0.000198073
RHOB	0.711031	0.583266	0.866783	0.000739103
ERRFI1	0.788712	0.671859	0.925889	0.00371825
GEM	0.830425	0.700449	0.984519	0.0323858
TIPARP	0.636975	0.524874	0.773017	4.95337e-06
GADD45G	0.77274	0.66239	0.901474	0.00104061
KLF4	0.676462	0.561308	0.815239	4.03426e-05
ELF3	0.782664	0.660902	0.926859	0.00450689
JUN	0.716859	0.613146	0.838115	2.98225e-05
SERPINA3	0.671015	0.585839	0.768575	8.39127e-09
ETS2	0.769398	0.642249	0.92172	0.00444896
ADAMTS1	0.841003	0.732238	0.965925	0.0142616
TNFAIP3	0.784119	0.655013	0.938673	0.00806225
MT1A	0.69773	0.616712	0.789392	1.09536e-08
PTGS2	0.766989	0.67823	0.867363	2.36106e-05
NAMPT	0.831944	0.693011	0.99873	0.0484284
DUSP1	0.748975	0.647588	0.866234	9.81942e-05
CXCL1	0.805664	0.697189	0.931017	0.00340353
RND3	0.641096	0.53815	0.763735	6.425e-07
LDLR	0.727998	0.612874	0.864747	0.000300876
RASD1	0.798152	0.688144	0.925745	0.00288554
ITGA5	0.741937	0.62383	0.882404	0.000740406
PDK4	0.740376	0.651272	0.84167	4.33706e-06
MT2A	0.706209	0.616313	0.809217	5.5223e-07
SCNN1G	0.859114	0.747452	0.987456	0.0325442
GDF15	0.82182	0.728895	0.926591	0.00134904
MT1M	0.724548	0.65413	0.802547	6.54661e-10
CST2	1.17009	1.09013	1.25591	1.36384e-05
LCN2	0.81549	0.74852	0.888452	3.08308e-06
LTF	0.905905	0.850887	0.964482	0.00199325
OLFM4	0.904069	0.84087	0.972018	0.00638093

## Sheet: Table5
id	futime	fustat	TIPARP	SERPINA3	MT1M	CST2	riskScore	risk
TCGA-EJ-7321	0.638356	0	7.2277	4.75538	5.99265	3.87392	1.11421	high
TCGA-KK-A8IH	4.47945	0	7.04058	5.38361	6.34661	5.45658	1.13593	high
TCGA-HC-8216	0.115068	0	6.49648	4.56404	8.05357	5.02634	1.09872	high
TCGA-HC-7820	0.279452	0	7.44134	4.37962	8.15174	4.02113	0.76573	low
TCGA-KK-A6E6	9.44384	0	7.44868	5.27976	6.28598	6.02829	1.11273	high
TCGA-XJ-A9DX	2.16438	0	4.80476	4.41969	6.19437	6.31433	3.04334	high
TCGA-EJ-7784	0.457534	0	7.2507	5.59465	6.01456	5.20112	1.05661	high
TCGA-HI-7168	0.843836	1	7.71913	4.96994	8.22923	2.81812	0.53479	low
TCGA-G9-6332	6.37808	0	6.1296	4.30084	7.45277	4.34862	1.34977	high
TCGA-EJ-5502	0.671233	0	7.17314	10.334	8.65652	2.93869	0.176289	low
TCGA-EJ-5498	1.47123	0	8.16981	4.70456	7.80663	4.56426	0.653918	low
TCGA-VP-A87H	1.81644	0	7.68583	6.45141	6.66619	5.42222	0.695651	low
TCGA-HI-7170	4.87671	0	7.04587	5.37323	8.4638	4.97455	0.718979	low
TCGA-CH-5737	0.249315	0	7.8447	4.7644	6.2204	4.55292	0.959232	low
TCGA-EJ-5514	1.98356	0	7.59776	4.42667	5.32181	7.45226	1.81298	high
TCGA-VP-A875	2.20548	0	6.69738	4.59905	3.50582	3.90414	2.17272	high
TCGA-KK-A59Y	3.72329	0	6.46516	5.64765	7.36084	5.30132	1.02401	high
TCGA-EJ-A8FS	0.591781	1	6.32177	4.50868	9.88881	4.00041	0.735883	low
TCGA-CH-5745	0.249315	0	7.72695	10.0506	7.47039	4.91292	0.249288	low
TCGA-YL-A9WH	1.16986	0	6.03269	5.23816	4.45394	6.7144	2.59023	high
TCGA-FC-A8O0	0.147945	0	5.55801	4.2347	9.35443	2.54851	0.922028	low
TCGA-HC-A6AQ	0.290411	0	5.58731	4.34666	8.18009	5.46282	1.53633	high
TCGA-J4-A83J	0.849315	0	8.73482	8.11468	7.2093	3.19668	0.250069	low
TCGA-2A-AAYU	1.68493	0	7.15954	4.82943	6.00852	3.81254	1.10689	high
TCGA-M7-A71Y	0.432877	0	6.75279	4.65961	6.43459	4.26485	1.25254	high
TCGA-XK-AAIR	2.66301	0	6.50584	4.63671	6.12424	4.7828	1.51878	high
TCGA-KK-A6E3	5.63288	0	5.72583	4.28747	9.88278	3.1096	0.834244	low
TCGA-VP-A87E	5.58082	0	8.62385	9.5233	8.87583	3.79164	0.146211	low
TCGA-2A-A8VO	3.64932	0	6.39025	7.19053	8.6228	3.51968	0.478887	low
TCGA-ZG-A9KY	0.0931507	0	5.93388	4.16031	4.36761	3.01164	2.29838	high
TCGA-G9-6377	1.41918	0	7.06594	7.11401	8.06669	5.66671	0.563817	low
TCGA-G9-6373	1.38356	0	6.29494	4.44976	6.53639	5.02872	1.59799	high
TCGA-EJ-7125	5.09589	0	6.98703	4.17533	6.91292	4.21017	1.18304	high
TCGA-CH-5754	0.169863	0	6.5323	4.9743	6.29427	6.51086	1.63481	high
TCGA-ZG-A9MC	1.1726	0	7.95775	5.12046	6.1396	5.61834	0.978488	low
TCGA-ZG-A9LZ	0.849315	1	6.25723	4.61844	4.70919	3.70934	1.9103	high
TCGA-HC-8262	0.208219	0	6.34637	4.81919	6.74454	5.92694	1.53699	high
TCGA-EJ-5509	3.01918	0	7.15804	5.24143	6.95301	5.0892	0.969378	low
TCGA-ZG-A9L5	2.33973	0	6.07524	4.17118	3.38596	5.31592	3.41863	high
TCGA-HC-7079	0.345205	0	7.70339	6.85798	5.476	2.70315	0.589281	low
TCGA-XK-AAIV	2.62466	0	6.6421	4.73626	6.60543	6.49343	1.57064	high
TCGA-HC-8261	0.169863	0	6.15459	4.88386	10.3402	2.47905	0.55142	low
TCGA-G9-6356	2.73973	0	6.59685	6.78935	7.46617	8.15407	1.02299	high
TCGA-EJ-A6RC	1.89863	0	7.64052	5.11152	9.13071	4.12498	0.51467	low
TCGA-EJ-7325	1.46027	0	5.67427	4.29833	6.74218	6.1956	2.16108	high
TCGA-ZG-A9LB	1.32877	0	7.04913	6.97414	6.0692	9.74091	1.3389	high
TCGA-ZG-A9L0	0.186301	0	6.38611	5.27264	5.7393	6.22872	1.72027	high
TCGA-EJ-A6RA	0.967123	1	6.17227	4.71802	8.72808	4.72363	0.991272	low
TCGA-CH-5744	0.164384	0	8.03156	6.99372	7.02749	6.58668	0.591088	low
TCGA-CH-5768	2.00274	0	7.17606	6.97775	6.06953	4.11978	0.696627	low
TCGA-EJ-5522	3.84384	0	6.92301	5.08459	6.89554	5.34377	1.11723	high
TCGA-HC-7738	0.221918	0	6.89733	5.76358	8.30822	3.55691	0.606707	low
TCGA-V1-A9O5	0.339726	1	5.49247	5.58641	4.3897	6.05515	2.63871	high
TCGA-J4-AATV	0.980822	0	8.59437	10.4472	8.28493	2.98891	0.123007	low
TCGA-G9-A9S0	1.17534	1	6.37486	4.40896	8.5245	5.41578	1.12356	high
TCGA-G9-6333	5.27397	0	7.48414	6.64495	9.82279	4.54843	0.350675	low
TCGA-EJ-7327	0.479452	0	6.8612	4.67627	6.19524	8.3417	1.97882	high
TCGA-KK-A8ID	5.40548	0	6.49728	4.33356	4.1089	5.2904	2.53353	high
TCGA-EJ-7792	1.4411	0	7.28057	6.28239	8.18152	4.35113	0.54047	low
TCGA-HC-7749	0.164384	0	6.68926	4.54808	6.02696	6.17053	1.74244	high
TCGA-ZG-A9M4	0.610959	0	6.35581	4.25903	6.27778	3.93275	1.52689	high
TCGA-J4-A83I	0.764384	0	7.15536	5.22085	6.62386	5.84089	1.12709	high
TCGA-V1-A8WN	1.30411	0	7.83827	4.99306	7.49482	3.88666	0.66507	low
TCGA-YL-A8HO	2.92603	1	6.02848	4.25579	7.26457	2.59761	1.20139	high
TCGA-KK-A8IK	4.28219	0	5.68196	4.17569	3.93701	3.30119	2.76163	high
TCGA-J9-A52C	0.487671	0	7.94914	7.14682	8.32255	6.70788	0.462623	low
TCGA-G9-6342	3.66575	0	6.84375	6.08627	5.85889	8.38629	1.55524	high
TCGA-EJ-5495	1.66027	0	6.50296	5.7332	5.71798	6.3286	1.52308	high
TCGA-EJ-A65J	0.249315	0	7.07588	5.03471	5.45291	6.33383	1.58793	high
TCGA-YL-A8HJ	4.4137	0	7.3443	6.79983	7.11014	5.85126	0.683878	low
TCGA-2A-AAYF	2.66301	0	6.79275	5.40329	9.26521	4.34694	0.615333	low
TCGA-EJ-A8FU	0.224658	0	7.3672	4.85808	8.26695	4.39349	0.716269	low
TCGA-J4-A67T	0.50137	0	6.96796	9.95095	9.34604	3.5868	0.191733	low
TCGA-KK-A7B4	1.74521	1	6.09848	4.45781	4.40369	6.57311	3.00807	high
TCGA-EJ-AB20	0.358904	0	7.21933	4.79763	8.19602	3.0985	0.666524	low
TCGA-QU-A6IL	0.265753	0	6.59547	5.86803	8.13119	3.57753	0.670611	low
TCGA-EJ-7123	4.08493	0	6.6097	5.6641	9.54277	4.11857	0.56604	low
TCGA-EJ-7331	0.517808	1	7.31691	5.24764	8.29924	3.92205	0.628726	low
TCGA-G9-6365	2.20274	0	6.18899	4.67164	6.74496	9.41511	2.43603	high
TCGA-ZG-A9LS	0.578082	0	6.53724	4.16936	5.54882	7.36267	2.47458	high
TCGA-EJ-5542	1.42192	0	7.78505	5.07891	6.46376	5.68895	0.983321	low
TCGA-EJ-A65G	0.761644	0	6.69681	4.95506	10.4596	2.91675	0.475697	low
TCGA-YL-A9WX	4.12603	1	7.68771	8.99546	7.96669	4.78473	0.286221	low
TCGA-V1-A9O7	2.52329	1	8.15777	6.45388	8.0563	3.28951	0.367959	low
TCGA-KK-A7AU	0.567123	1	5.22121	4.55972	6.14237	4.58853	2.18598	high
TCGA-KK-A7AW	0.558904	1	4.39332	4.72597	8.10508	6.19285	2.1911	high
TCGA-V1-A9OY	0.465753	0	6.80864	6.77357	8.02909	5.91082	0.678051	low
TCGA-KK-A8IB	0.227397	0	6.25873	7.40533	8.73462	5.6811	0.588079	low
TCGA-HC-A8D0	0.30137	0	5.92461	5.32235	7.55771	5.06465	1.20832	high
TCGA-G9-6353	2.32329	0	6.7276	5.02964	8.3139	4.82038	0.861385	low
TCGA-V1-A9OH	3.43288	0	6.33479	5.77306	7.16362	9.55642	1.71135	high
TCGA-V1-A8X3	0.553425	0	6.49154	6.05163	8.70634	5.80687	0.758474	low
TCGA-VP-A87C	4.63014	0	7.43889	7.12013	6.60176	6.18246	0.707985	low
TCGA-EJ-A7NM	0.350685	0	5.80284	4.76115	4.35181	6.46905	3.0574	high
TCGA-G9-6385	0.975342	0	7.38659	4.80982	8.97801	3.56328	0.573726	low
TCGA-HC-8266	0.0958904	0	6.92981	8.55797	8.18743	5.86207	0.423946	low
TCGA-HC-8264	0.131507	0	6.61939	4.38128	8.51551	6.10517	1.13789	high
TCGA-EJ-5503	1.45205	0	7.59867	6.52748	7.96131	3.59005	0.447823	low
TCGA-HC-7233	0.142466	0	6.94548	6.08306	8.08701	4.49188	0.643851	low
TCGA-EJ-5512	2.14247	0	7.48541	5.48704	7.25356	2.92656	0.621777	low
TCGA-HC-A76W	0.583562	0	5.75618	5.47062	5.31954	5.52115	1.98049	high
TCGA-CH-5740	0.0849315	0	6.31144	4.78428	7.50418	6.11569	1.38122	high
TCGA-G9-7523	0.887671	0	7.48415	4.84706	6.58667	4.77659	0.998601	high
TCGA-HC-8260	0.290411	0	7.34133	5.20268	7.96601	4.74057	0.735203	low
TCGA-VN-A88L	1.07945	0	6.72493	4.95122	7.29334	11.2308	2.15264	high
TCGA-KK-A8IM	3.93973	0	6.54608	5.84303	5.90167	3.59089	1.04984	high
TCGA-KK-A8IF	1.77534	1	6.42265	4.48752	2.83094	5.73079	3.35252	high
TCGA-EJ-5501	1.99726	0	6.6263	4.87798	7.22633	4.41457	1.08088	high
TCGA-H9-A6BX	1.56164	0	6.83042	6.23671	8.81932	3.65888	0.510276	low
TCGA-EJ-8474	0.860274	0	6.37561	4.83859	5.75481	6.36341	1.92386	high
TCGA-EJ-5525	0.926027	1	6.97739	4.32475	4.20105	6.18867	2.39509	high
TCGA-EJ-7786	0.216438	0	7.05219	4.91155	9.32918	3.04828	0.545942	low
TCGA-HC-7081	0.19726	0	6.47195	4.98792	7.08873	9.5172	1.98012	high
TCGA-CH-5765	1.91781	0	6.91909	5.55685	5.65295	8.42392	1.78914	high
TCGA-G9-6364	2.30411	0	6.24223	4.63603	6.10666	4.66201	1.62331	high
TCGA-CH-5750	1.08493	0	7.58843	9.81627	6.74572	3.64215	0.273309	low
TCGA-HI-7171	0.59726	1	6.79474	4.15569	4.41045	6.26344	2.54	high
TCGA-EJ-5506	0.975342	0	6.96936	4.2592	7.73046	4.76499	1.06046	high
TCGA-EJ-7315	0.791781	0	6.91668	4.38242	4.99271	7.15613	2.29906	high
TCGA-EJ-7791	0.594521	0	7.51624	5.13161	7.44171	2.77275	0.632859	low
TCGA-EJ-5515	2.90685	0	7.4593	4.66049	8.13871	3.11973	0.649758	low
TCGA-HC-7748	0.169863	0	7.95071	5.72473	7.21599	5.06859	0.656324	low
TCGA-VN-A88O	1.31781	0	6.52521	6.38217	9.43293	3.32171	0.462353	low
TCGA-HC-A9TH	0.808219	0	6.3233	5.23441	5.41017	6.27824	1.89201	high
TCGA-CH-5741	1.08219	0	6.83188	4.25661	5.77966	5.58786	1.75541	high
TCGA-ZG-A8QY	0.0931507	0	6.11576	4.21655	7.47723	6.13605	1.67179	high
TCGA-J4-8200	0.536986	0	7.22029	5.15631	8.77588	5.05856	0.68219	low
TCGA-YL-A8HL	3.2137	0	7.1593	4.24927	6.17795	7.56575	1.84045	high
TCGA-KK-A7AY	3.07945	1	5.92335	4.35853	7.94777	5.96829	1.53627	high
TCGA-EJ-5527	1.08767	0	7.3945	5.92974	5.9953	3.97264	0.825031	low
TCGA-KK-A8IC	2.90411	1	7.82242	7.37847	7.30374	9.33564	0.738563	low
TCGA-EJ-A65D	1.07671	0	4.51673	4.24881	4.81534	5.79785	4.22894	high
TCGA-YL-A8SA	1.40274	0	6.5768	5.84345	5.75333	5.61646	1.33636	high
TCGA-EJ-5530	3.48493	0	6.96042	4.96636	7.3459	8.24567	1.43063	high
TCGA-FC-7708	0.0876712	0	7.62601	7.42982	8.57586	5.95045	0.418081	low
TCGA-HC-7747	0.156164	0	6.38335	5.13045	8.67495	6.04927	0.993366	high
TCGA-J4-A67L	1.41918	0	5.70908	5.17674	8.47381	6.10234	1.24909	high
TCGA-EJ-A8FN	0.556164	0	6.83145	4.37675	7.90838	2.66044	0.82508	low
TCGA-XK-AAJR	0.358904	1	6.18905	4.70318	7.31449	4.99702	1.33681	high
TCGA-ZG-A9LU	1.50411	0	6.27635	4.23489	6.84657	4.12733	1.43912	high
TCGA-V1-A9ZR	0.484932	0	6.00765	4.37927	5.1442	6.9126	2.83077	high
TCGA-KK-A59Z	5.14795	0	6.30222	5.73138	6.70427	2.43055	0.872308	low
TCGA-QU-A6IM	3.41644	0	5.43884	4.4672	8.2361	4.70718	1.42178	high
TCGA-G9-7522	1.23836	0	7.05581	5.44326	7.9316	3.62329	0.673963	low
TCGA-HC-7075	0.172603	0	6.79026	4.66659	8.0027	2.64667	0.767425	low
TCGA-YL-A8HK	3.76986	1	7.42456	8.78324	7.40808	8.99496	0.571632	low
TCGA-ZG-A9L4	3.03562	0	7.058	4.94495	7.50853	6.51045	1.12014	high
TCGA-EJ-AB27	0.39726	0	6.96488	4.73499	8.60054	2.8741	0.656993	low
TCGA-KK-A8I7	2.98082	1	6.43378	5.449	7.08357	4.89988	1.09016	high
TCGA-H9-7775	0.120548	0	6.81143	5.11669	8.34707	7.30484	1.0756	high
TCGA-CH-5769	0.169863	0	6.70466	6.99166	6.71598	5.01953	0.776138	low
TCGA-KK-A7B2	1.89589	0	7.21278	6.32217	9.13131	10.1855	0.863007	low
TCGA-XK-AAK1	1.68219	0	5.77712	4.54667	8.73394	3.58222	1.01787	high
TCGA-CH-5738	0.580822	0	8.70859	10.601	7.66668	3.83884	0.142065	low
TCGA-HC-7212	0.112329	0	6.85454	4.93533	6.36634	10.5054	2.2951	high
TCGA-YL-A8SJ	2.06027	1	5.99655	4.25993	5.28789	6.18204	2.61927	high
TCGA-ZG-A9LM	0.331507	0	5.47603	4.28147	4.48063	6.65545	3.72516	high
TCGA-J4-A67S	1.43288	0	6.94433	5.18581	7.88158	3.76182	0.755768	low
TCGA-V1-A8WV	1.87945	0	5.71665	4.64027	6.3659	6.42292	2.17897	high
TCGA-V1-A8ML	1.2274	0	5.78724	4.9181	11.4669	4.98643	0.645539	low
TCGA-V1-A9OF	3.24384	0	6.86319	4.18329	8.53977	2.94173	0.780139	low
TCGA-EJ-5504	0.210959	1	6.42177	4.56419	6.90674	5.98707	1.55355	high
TCGA-M7-A721	0.558904	0	6.62542	5.48387	7.3257	4.70632	0.956491	low
TCGA-HC-A632	0.167123	0	5.99988	4.15488	4.6287	4.14538	2.43155	high
TCGA-EJ-A46I	1.83014	0	6.33762	5.62491	8.66343	3.52558	0.68509	low
TCGA-HC-7078	0.443836	0	6.1521	5.70468	7.54305	2.77006	0.81009	low
TCGA-J4-A6G3	1.44658	0	7.72261	8.53125	9.07157	3.23234	0.214615	low
TCGA-J9-A8CP	1.05753	0	6.62281	4.82441	7.68249	5.17821	1.09098	high
TCGA-HC-A6HX	0.10411	0	5.97953	4.67867	7.37031	4.36276	1.31814	high
TCGA-KC-A4BR	2.8	1	8.40077	6.58364	9.67815	3.54432	0.251148	low
TCGA-EJ-7781	0.463014	0	6.66493	4.73537	8.24667	3.651	0.834833	low
TCGA-G9-A9S7	1.76164	0	6.34878	5.79449	6.84481	6.12333	1.2379	high
TCGA-J9-A52B	0.232877	1	6.92279	4.56742	7.16806	5.4748	1.20769	high
TCGA-KK-A6E0	2.57808	1	5.92359	6.86892	10.2545	5.15579	0.515531	low
TCGA-EJ-7789	0.191781	0	5.07077	4.16922	2.7747	3.49823	4.21323	high
TCGA-EJ-A7NF	0.591781	0	5.96542	5.69701	6.75919	6.30001	1.46504	high
TCGA-YJ-A8SW	0.405479	1	6.35362	6.26917	5.59004	8.78695	1.89254	high
TCGA-EJ-7783	0.221918	1	7.82429	5.92411	7.25888	6.66457	0.769141	low
TCGA-CH-5748	0.0849315	0	6.93082	5.07286	8.32245	3.86553	0.723315	low
TCGA-YL-A8SL	2.1863	0	6.29219	4.62322	5.14884	5.80055	2.18361	high
TCGA-VN-A88I	0.736986	0	6.24852	5.4199	6.19158	6.63248	1.66031	high
TCGA-HC-7231	0.19726	0	6.80024	6.19834	6.87622	6.53716	1.03234	high
TCGA-KK-A6E4	7.54247	0	6.07437	4.95576	7.12363	3.03065	1.09215	high
TCGA-KK-A6E7	5.58904	0	5.32635	4.1475	4.38397	5.96401	3.78533	high
TCGA-HC-A631	0.147945	0	6.97644	4.20919	5.03845	5.82905	2.01336	high
TCGA-EJ-5517	2.32877	0	6.71614	4.64194	8.23337	3.72241	0.848669	low
TCGA-XA-A8JR	0.326027	0	6.76316	6.12491	9.70812	4.25705	0.480468	low
TCGA-XK-AAJU	3.30411	0	6.31707	5.43542	7.79054	2.93305	0.796377	low
TCGA-ZG-A9LY	0.786301	0	6.48518	5.49542	5.76774	6.17633	1.57275	high
TCGA-KK-A8I6	1.83014	0	6.88398	5.99652	7.27784	6.44377	0.966174	low
TCGA-YL-A8S8	1.86027	1	6.52858	7.47794	5.78752	5.10631	0.883457	low
TCGA-KC-A7F3	1.82192	0	7.59637	9.02288	8.92613	4.28745	0.230188	low
TCGA-KK-A6E8	4.84932	0	5.58136	4.70559	7.04985	4.54871	1.59543	high
TCGA-YL-A8SR	0.583562	0	7.06761	4.38906	7.82509	4.43255	0.948107	low
TCGA-G9-7521	1.33425	0	7.08542	5.06083	5.84956	7.03656	1.57597	high
TCGA-KK-A8I5	6.99452	0	7.2961	8.00735	8.8191	4.3201	0.322745	low
TCGA-HC-7230	0.139726	0	7.20522	5.90726	7.28238	3.32834	0.637917	low
TCGA-EJ-7788	0.142466	0	6.41082	4.31226	5.09979	6.17952	2.37993	high
TCGA-ZG-A8QZ	0.843836	0	7.25493	5.45001	6.34548	7.33331	1.29224	high
TCGA-KC-A7FE	0.964384	0	6.54225	4.6862	9.0693	3.18929	0.710268	low
TCGA-HC-8265	0.191781	0	6.61561	6.34578	5.40281	5.44637	1.23974	high
TCGA-KC-A7F6	0.720548	0	7.01287	7.10261	7.55812	7.41534	0.766284	low
TCGA-EJ-A65M	0.630137	0	6.2171	4.58422	8.31024	5.31659	1.16547	high
TCGA-ZG-A8QW	0.136986	0	6.98203	4.82798	8.99643	6.62101	0.894775	low
TCGA-TP-A8TV	0.682192	0	6.59835	5.75627	8.4526	5.22685	0.773924	low
TCGA-KK-A7AQ	3.33425	1	4.8426	4.54558	7.02762	6.29595	2.49009	high
TCGA-YL-A8S9	5.04658	0	5.05571	4.27226	4.54629	4.87641	3.4258	high
TCGA-QU-A6IP	7.17808	0	6.29538	5.55887	7.90218	3.55085	0.816523	low
TCGA-KK-A7B3	1.74521	0	6.20106	5.1202	7.16144	5.87355	1.37563	high
TCGA-KK-A8IJ	4.27123	0	7.72099	7.17139	7.18692	4.29771	0.469115	low
TCGA-YL-A8SF	3.76164	0	6.01505	4.38219	4.10588	7.19454	3.55173	high
TCGA-EJ-7314	0.808219	0	8.0453	5.64318	7.11859	4.05187	0.592759	low
TCGA-YL-A8SB	3.79178	0	6.15062	4.3382	8.29909	3.06845	0.983366	low
TCGA-HC-7750	0.0931507	0	6.63955	5.74502	8.62544	2.78058	0.567365	low
TCGA-HC-7818	0.123288	0	6.92303	10.0076	8.18882	3.02422	0.225064	low
TCGA-J4-A67Q	1.70959	0	5.87795	5.47698	8.96515	5.19695	0.916849	low
TCGA-VP-A872	8.91233	0	6.58021	6.81964	7.53133	5.77944	0.777378	low
TCGA-4L-AA1F	0.958904	0	7.48153	5.34516	6.42625	5.96896	1.05058	high
TCGA-EJ-A46G	0.254795	0	6.03873	4.55592	5.41589	5.45515	2.18233	high
TCGA-J4-A67O	1.34521	0	6.321	4.43745	10.9029	3.9248	0.610804	low
TCGA-EJ-5494	1.03562	0	6.54103	4.26085	10.3788	3.80865	0.65081	low
TCGA-KK-A59V	7.83288	0	6.53777	4.38875	4.36508	6.54387	2.70154	high
TCGA-V1-A8WS	1.29863	0	6.39386	4.58569	5.37845	5.31329	1.93985	high
TCGA-CH-5788	2.15342	1	6.7473	5.05066	3.15441	8.04966	3.2608	high
TCGA-XK-AAJA	2.54795	0	6.01472	7.02919	7.60131	5.71945	0.856395	low
TCGA-VN-A88K	2.12603	0	6.17416	4.64683	5.24788	11.6233	4.17338	high
TCGA-HI-7169	5.33973	0	6.34681	4.32262	7.14812	2.81537	1.13041	high
TCGA-QU-A6IO	3.93425	0	5.38689	4.42423	8.9711	3.7989	1.14606	high
TCGA-EJ-A65F	0.205479	1	7.46455	4.36694	5.42747	4.33652	1.33021	high
TCGA-G9-6338	4.51781	0	5.84948	6.67776	8.2901	5.09791	0.79564	low
TCGA-M7-A725	0.263014	0	5.9735	6.39327	5.98796	5.64202	1.34915	high
TCGA-HC-7077	0.210959	0	6.28524	4.78422	7.45	4.2383	1.14486	high
TCGA-EJ-7115	2.25205	0	6.45348	4.64459	6.91028	5.32438	1.40513	high
TCGA-XJ-A83G	3.16986	0	6.18732	4.89051	8.72551	4.57918	0.935182	low
TCGA-TP-A8TT	0.991781	0	6.81089	5.01051	8.23967	4.54235	0.830871	low
TCGA-J4-A6M7	0.764384	0	6.39213	4.73349	6.8405	3.44708	1.15687	high
TCGA-2A-A8VX	2.83014	0	5.85639	4.16698	4.82384	6.20008	3.04974	high
TCGA-G9-6499	3.03836	0	6.66454	6.49059	9.57593	3.55279	0.432555	low
TCGA-2A-A8W1	0.306849	0	6.20567	5.33171	8.25113	3.22476	0.795729	low
TCGA-XK-AAJT	3.08493	0	6.29708	4.19482	7.85754	4.99647	1.30818	high
TCGA-VN-A943	0.361644	0	6.28471	5.36361	9.63761	2.73482	0.561232	low
TCGA-EJ-5516	2.14521	0	8.38221	6.64783	7.90744	9.20777	0.649676	low
TCGA-KC-A7F5	0.249315	0	5.64213	4.5446	5.5534	4.98409	2.26993	high
TCGA-M7-A723	0.169863	0	6.8092	5.05281	9.04002	5.58794	0.792195	low
TCGA-EJ-A8FO	0.427397	0	7.02823	5.67721	8.37203	5.30732	0.712659	low
TCGA-YL-A8SQ	0.90137	1	5.96232	4.39854	6.61463	3.74988	1.52405	high
TCGA-2A-A8W3	0.542466	1	6.44828	5.54319	5.79012	4.38239	1.28664	high
TCGA-KC-A4BN	4.9726	0	7.47348	6.06494	9.14516	3.16145	0.391666	low
TCGA-ZG-A9ND	0.715068	0	7.61595	4.99281	9.07674	5.01761	0.593054	low
TCGA-HC-A6AP	0.194521	0	5.70883	5.29747	7.53766	5.43959	1.35274	high
TCGA-J4-A83L	0.865753	0	7.37685	6.122	9.83829	4.18928	0.389746	low
TCGA-YL-A8HM	3.07945	0	5.54153	4.59245	5.67346	5.9712	2.5176	high
TCGA-YL-A9WL	2.0274	1	5.51876	4.63048	3.55804	6.06126	3.80486	high
TCGA-HC-A76X	0.410959	0	6.87104	4.90439	7.00459	4.69379	1.07691	high
TCGA-EJ-5507	0.49863	0	7.05082	5.31034	6.67004	6.64042	1.23198	high
TCGA-CH-5790	2.66849	0	7.02887	6.07729	6.1506	8.05435	1.34697	high
TCGA-ZG-A9L9	0.139726	1	6.48549	4.1949	3.93324	7.98583	3.6434	high
TCGA-V1-A9ZG	3.06027	0	6.85409	4.82249	6.67859	6.66953	1.45667	high
TCGA-VN-A88P	2.51233	0	6.23227	5.92947	8.58678	5.24627	0.808445	low
TCGA-V1-A9Z9	0.808219	0	6.72223	5.42914	6.74735	5.005	1.08675	high
TCGA-EJ-8468	5.3726	0	7.54464	6.47419	9.32103	4.42569	0.388833	low
TCGA-KK-A5A1	6.47671	0	5.66972	4.47878	7.96842	5.61636	1.54243	high
TCGA-EJ-7797	0.512329	0	7.69492	6.54948	7.48864	2.74223	0.432359	low
TCGA-VP-A87B	6.32603	0	5.56317	4.67381	9.09187	6.03444	1.28569	high
TCGA-KC-A7FA	1.63836	0	5.98858	5.63577	7.47467	2.57898	0.85579	low
TCGA-ZG-A9L2	0.493151	1	7.12279	4.15077	5.35079	6.9156	2.07455	high
TCGA-YL-A8SP	5.94521	0	6.43454	4.32788	6.6131	6.99749	1.92819	high
TCGA-G9-A9S4	2.07397	0	6.36205	4.34253	6.45918	6.40314	1.89391	high
TCGA-YL-A8SO	8.89589	0	6.0415	5.20954	7.39327	8.87368	1.87641	high
TCGA-J9-A8CK	0.879452	0	6.78765	5.45301	7.61786	10.625	1.66177	high
TCGA-G9-6348	3.13425	0	7.13086	5.57919	7.43461	6.68261	0.983733	low
TCGA-YL-A8SC	3.45479	0	6.2205	5.24569	7.44904	6.90615	1.40957	high
TCGA-EJ-A65B	1.46849	0	5.4355	4.42106	10.3269	7.28089	1.27737	high
TCGA-M7-A71Z	0.572603	0	5.3446	4.91177	6.22519	9.55692	3.30705	high
TCGA-G9-6362	2.25205	0	6.25024	4.21874	5.36128	5.02116	2.13291	high
TCGA-HC-7737	0.175342	0	8.61339	6.10353	8.20232	3.71752	0.355452	low
TCGA-EJ-5521	2.30685	0	6.50821	4.48434	6.7121	7.72465	1.93671	high
TCGA-KK-A6DY	9.65479	0	8.01203	8.83987	7.40215	10.9038	0.587624	low
TCGA-CH-5791	2.75068	0	6.82719	4.61963	5.68482	6.49899	1.82371	high
TCGA-V1-A9Z8	0.512329	0	5.91506	4.61986	9.52679	5.66059	1.03802	high
TCGA-CH-5762	3.66849	0	8.44851	6.53214	6.79705	4.97819	0.508992	low
TCGA-V1-A9OT	1.30411	0	4.81064	4.32693	5.31189	3.79257	2.7863	high
TCGA-EJ-5508	2.48493	0	7.96728	6.84114	7.83259	5.04382	0.451024	low
TCGA-J9-A8CM	0.942466	1	6.60018	5.28011	4.74797	6.70473	2.0561	high
TCGA-G9-6370	2.20822	0	8.05581	4.24284	8.18115	3.65494	0.631357	low
TCGA-G9-6379	3.81644	0	5.20795	6.08561	8.93167	5.43109	1.00305	high
TCGA-EJ-A46F	0.589041	1	4.56575	4.57712	4.76551	6.1384	4.06015	high
TCGA-KK-A7AZ	2.30137	0	5.68498	5.16292	5.43742	6.28172	2.30131	high
TCGA-CH-5753	0.0849315	0	8.1794	8.93209	5.42522	4.00656	0.376159	low
TCGA-G9-7510	1.84658	0	7.39914	5.54559	9.09955	5.56704	0.590085	low
TCGA-G9-6496	2.77808	0	6.02495	4.97918	6.61474	6.54673	1.78569	high
TCGA-V1-A9O9	0.558904	0	7.07995	5.58338	7.4847	6.35951	0.953524	low
TCGA-YL-A9WJ	0.208219	1	7.49712	6.83133	6.90486	3.43276	0.518477	low
TCGA-V1-A9OQ	1.01644	0	5.59101	4.60378	5.83656	2.8926	1.71256	high
TCGA-VN-A88N	0.482192	0	6.69844	4.9061	6.66996	4.80236	1.22093	high
TCGA-V1-A9ZK	2.87397	0	6.73852	5.10199	8.8772	5.0208	0.77535	low
TCGA-ZG-A9NI	0.361644	0	5.98862	4.15938	6.97548	3.43347	1.43833	high
TCGA-EJ-5496	1.63014	0	7.3555	5.11206	6.88256	4.25071	0.871385	low
TCGA-EJ-5519	0.230137	1	6.94087	5.49207	6.40313	5.63988	1.15178	high
TCGA-EJ-7782	0.958904	0	6.31774	4.62951	5.62475	5.74251	1.96345	high
TCGA-HC-A6AL	0.183562	0	5.27898	4.49701	8.05257	6.53921	1.87259	high
TCGA-SU-A7E7	0.306849	0	7.95893	7.95139	8.74019	3.76693	0.257778	low
TCGA-V1-A9OX	0.70137	0	5.85838	5.17051	9.71152	4.56377	0.798595	low
TCGA-KC-A4BV	3.63836	1	6.82086	4.53951	4.87596	6.16535	2.0937	high
TCGA-EJ-7218	6.96438	0	5.96742	4.72005	6.65422	3.01584	1.29698	high
TCGA-HC-7209	0.112329	0	7.63282	6.63074	9.30242	6.68822	0.470617	low
TCGA-KC-A7FD	0.739726	0	5.84605	8.90245	6.94245	2.90032	0.492802	low
TCGA-2A-A8VL	1.70137	0	7.60977	5.72796	7.75327	5.94561	0.718943	low
TCGA-YL-A9WK	2.76438	1	7.2257	4.21049	6.94662	4.44467	1.11673	high
TCGA-EJ-7794	0.780822	0	6.96403	6.09463	9.38364	4.6076	0.504686	low
TCGA-KK-A8IG	6.05753	0	6.70952	5.27176	6.77984	6.61223	1.33895	high
TCGA-XJ-A83H	3.50685	0	8.62227	7.93149	8.51833	4.51509	0.242027	low
TCGA-WW-A8ZI	0.482192	0	5.69756	4.15206	7.52114	3.32462	1.39506	high
TCGA-VP-AA1N	1.48493	0	7.77245	5.92253	6.61433	2.62106	0.56742	low
TCGA-G9-6339	4.47671	1	6.42677	6.12245	8.16805	4.63957	0.742044	low
TCGA-XJ-A9DQ	0.249315	0	7.29073	4.25319	8.01055	2.51018	0.716368	low
TCGA-EJ-7312	1.81644	0	5.41983	4.29076	5.31374	5.11583	2.72136	high
TCGA-V1-A8WW	0.287671	1	6.27883	5.37393	5.70055	12.8088	3.5934	high
TCGA-KK-A6E5	4.10411	0	6.21922	4.42778	8.95997	3.00845	0.827161	low
TCGA-FC-A66V	0.334247	0	5.92516	4.66551	8.58866	3.0096	0.917049	low
TCGA-KK-A6E2	12.6137	0	6.1815	4.19785	5.04443	6.12027	2.61983	high
TCGA-G9-6384	1.06849	0	8.19613	4.4952	7.54411	5.64524	0.805003	low
TCGA-EJ-A46D	0.353425	0	7.44132	5.01641	7.46038	4.58934	0.806816	low
TCGA-EJ-A46H	0.627397	0	8.02335	4.36919	8.01308	2.62282	0.571428	low
TCGA-XK-AAJ3	2.37808	0	5.57949	4.48367	9.83075	6.75466	1.25421	high
TCGA-YL-A9WI	3.44932	0	6.07028	4.15339	10.8464	8.35067	1.14878	high
TCGA-CH-5739	1.83836	0	8.13828	6.14044	7.72966	5.16733	0.519009	low
TCGA-CH-5752	2.58356	0	7.09612	4.81661	7.7089	4.24647	0.856196	low
TCGA-CH-5794	2.41644	0	7.56441	6.65947	7.36841	4.3347	0.533732	low
TCGA-KK-A6E1	4.54521	0	7.08674	4.69045	7.69086	6.83211	1.17628	high
TCGA-CH-5766	0.0849315	0	8.42775	5.49272	7.37348	4.33098	0.538903	low
TCGA-ZG-A9L6	1.81918	1	5.65387	4.83155	9.31479	4.72425	1.00359	high
TCGA-V1-A8WL	3.76712	0	7.77948	6.24369	9.25847	3.21599	0.339065	low
TCGA-VP-A876	7.05753	0	6.962	4.69892	5.38007	5.36957	1.61408	high
TCGA-G9-6369	2.33151	0	5.41515	4.25743	10.609	4.44394	0.925424	low
TCGA-QU-A6IN	9.55342	0	5.47898	4.21095	6.18743	4.39027	2.12783	high
TCGA-HC-7821	0.153425	0	6.19661	4.20438	6.43548	6.99277	2.19575	high
TCGA-2A-A8VT	2.72603	0	6.90322	4.27874	6.77541	6.10972	1.49725	high
TCGA-FC-A6HD	0.147945	0	4.8443	4.48746	7.8657	4.18967	1.70512	high
TCGA-G9-6347	4.70685	0	5.03766	5.01425	9.10149	3.05636	0.999172	high
PCA0001	1.52055	1	6.46774	5.65917	7.734	4.22037	0.844125	low
PCA0002	4.76877	0	6.46945	7.59704	8.25021	4.77486	0.526636	low
PCA0003	7.65534	0	8.00166	6.07391	9.2235	4.02249	0.36318	low
PCA0007	8.10411	0	8.12526	4.87559	9.33231	3.70026	0.433066	low
PCA0008	12.2622	0	7.85599	6.70253	9.13519	4.9937	0.372345	low
PCA0009	5.32274	1	7.32862	6.96528	7.88249	5.2159	0.532646	low
PCA0012	10.5559	0	7.30243	5.21559	9.46938	4.00328	0.512815	low
PCA0013	0.853151	0	8.25153	4.35654	6.45446	4.49767	0.887788	low
PCA0014	6.28356	0	7.57901	5.29091	7.48248	4.23773	0.698647	low
PCA0015	1.86575	0	8.47128	5.79831	10.5683	3.93525	0.258163	low
PCA0020	4.68	0	6.7236	6.2996	6.75982	4.04674	0.803199	low
PCA0021	5.05479	0	6.66687	5.71086	7.01229	6.41759	1.15055	high
PCA0022	3.28356	1	6.36531	4.643	7.16225	3.78153	1.16037	high
PCA0024	0.323836	1	7.43101	5.78659	9.40879	4.56752	0.468003	low
PCA0025	5.59233	1	6.56184	7.20514	7.80708	4.00936	0.560243	low
PCA0026	6.42411	0	7.4674	5.548	8.04743	6.53469	0.786359	low
PCA0027	9.60247	0	8.53139	5.98503	10.35	6.84137	0.348837	low
PCA0029	2.19288	0	8.38546	6.47052	9.35087	5.85127	0.35465	low
PCA0030	9.45945	0	7.09706	5.87042	4.89191	4.16251	1.14918	high
PCA0031	2.90548	1	8.20265	7.66571	7.09527	4.67489	0.387549	low
PCA0032	0.304932	1	6.32934	5.75239	7.18306	4.83462	1.02278	high
PCA0034	7.64219	1	6.84787	6.92482	6.03632	4.38265	0.802874	low
PCA0035	6.39452	0	6.73942	7.0256	6.26413	8.45355	1.2112	high
PCA0037	8.55205	0	8.27771	5.4761	7.75684	4.49616	0.534516	low
PCA0038	8.23644	0	7.66236	4.71486	8.96022	6.51835	0.750468	low
PCA0040	7.35616	0	7.28782	6.70527	6.93933	10.3306	1.19828	high
PCA0052	8.42795	0	7.8555	6.11727	6.96327	5.3809	0.671186	low
PCA0054	0.172603	1	4.89456	3.40689	5.43509	5.79841	4.06431	high
PCA0056	2.05479	0	6.93441	4.73231	5.35125	9.0597	2.43277	high
PCA0057	6.81041	0	6.41969	5.71086	6.09161	5.51137	1.33478	high
PCA0058	2.48137	0	6.67949	4.66661	9.02771	8.12321	1.18648	high
PCA0064	1.99562	0	7.61491	6.50043	7.40809	4.4874	0.550026	low
PCA0065	6.35918	0	7.59614	5.63839	7.53725	4.27713	0.639279	low
PCA0068	3.74301	0	6.67356	5.61462	8.69002	5.42023	0.762882	low
PCA0073	1.07178	1	7.66808	6.02437	6.07506	4.08224	0.743853	low
PCA0074	6.92959	0	6.24423	5.2918	6.08128	5.0603	1.47076	high
PCA0081	0.810411	1	6.48948	4.46213	9.18797	3.78424	0.791125	low
PCA0082	4.84685	0	7.47892	7.05936	8.26178	3.60488	0.389259	low
PCA0083	2.6137	1	7.90186	8.26634	8.63381	4.88991	0.28191	low
PCA0086	5.00137	0	6.99508	7.37186	8.22985	4.49539	0.463146	low
PCA0087	4.67178	0	8.06008	6.06217	6.90585	3.72365	0.54003	low
PCA0089	5.76822	0	6.57719	5.14604	6.94794	5.09152	1.17294	high
PCA0095	4.23945	0	7.95092	5.14194	7.22774	5.85794	0.813291	low
PCA0096	3.48329	0	6.96153	6.57284	6.71553	5.33115	0.818811	low
PCA0099	0.475068	0	7.65296	4.77323	6.14163	6.49195	1.27045	high
PCA0100	3.14055	0	7.94106	5.89696	7.77441	7.20525	0.719159	low
PCA0104	3.57288	0	7.23756	6.52162	8.1626	3.92165	0.496696	low
PCA0108	4.86082	0	7.06643	5.62755	6.37377	3.95693	0.90119	low
PCA0111	4.09644	0	7.32132	6.623	7.99463	5.03679	0.55302	low
PCA0112	1.08575	1	6.22206	4.88379	5.99825	10.3249	2.93294	high
PCA0113	4.96849	0	6.52191	7.3485	7.64581	4.62585	0.60564	low
PCA0114	3.18658	0	6.31691	6.36639	6.86437	4.18483	0.885768	low
PCA0115	2.15507	0	5.85409	5.72366	6.03705	3.71414	1.301	high
PCA0117	1.54767	1	6.25424	7.4593	7.96402	3.90555	0.555094	low
PCA0118	3.60247	0	7.94052	6.14501	7.53451	4.92383	0.554912	low
PCA0119	3.8211	0	8.02284	3.53979	5.43171	4.10794	1.32691	high
PCA0120	5.14932	0	8.2201	6.00541	8.15897	5.10293	0.477793	low
PCA0122	4.3126	0	6.42108	4.3025	7.34567	6.5377	1.60885	high
PCA0124	4.53699	0	7.24631	5.22838	6.26286	10.1789	1.88882	high
PCA0126	4.26164	0	6.97379	7.30252	6.59273	4.27386	0.631994	low
PCA0127	3.57781	0	6.37136	6.11447	5.63918	5.10224	1.2896	high
PCA0128	4.42356	1	6.76189	4.40507	5.47642	4.55873	1.64065	high
PCA0129	4.67425	0	6.4754	7.09177	6.45362	4.39527	0.796426	low
PCA0130	2.28986	1	5.3845	4.95469	5.54674	8.69507	3.35484	high
PCA0132	3.99123	0	7.36923	4.15876	7.34767	3.77291	0.932457	low
PCA0135	4.24521	0	6.6697	6.8749	11.0715	4.22849	0.320535	low
PCA0141	3.43233	0	6.7731	6.88222	7.47146	4.06804	0.607966	low
PCA0144	3.08959	0	5.88206	4.94111	10.2386	5.72463	0.857085	low
PCA0145	3.98055	0	6.92434	8.59449	8.13477	4.38656	0.361939	low
PCA0146	4.18274	0	6.68027	4.66139	10.7751	4.4973	0.571311	low
PCA0149	4.86329	0	5.47215	8.15599	6.94639	4.17276	0.745306	low
PCA0150	4.22055	0	6.34323	5.31573	8.76509	4.75638	0.822546	low
PCA0157	3.27534	0	5.75009	6.52945	8.43991	7.35325	1.05303	high
PCA0159	0.11589	1	6.2511	7.74801	9.01282	5.90421	0.530403	low
PCA0162	0.972329	0	6.00834	6.01239	6.60772	3.32451	1.00201	high
PCA0165	2.50849	0	5.61222	6.10473	6.91634	4.92308	1.23616	high
PCA0167	2.20603	0	6.34406	7.4343	7.96402	4.3353	0.570099	low
PCA0168	4.02904	0	7.12136	6.24102	6.98706	4.67059	0.743552	low
PCA0169	3.52932	0	6.69867	6.46441	9.37474	5.42669	0.549759	low
PCA0170	4.28795	0	7.36663	6.58796	8.98304	4.22116	0.416351	low
PCA0171	0.726575	0	6.99456	6.26212	8.20921	6.03631	0.70558	low
PCA0172	2.51178	1	6.13253	6.05162	4.47702	4.74608	1.68367	high
PCA0174	3.5589	0	5.46798	5.6066	6.26928	4.07679	1.48629	high
PCA0176	0.210411	1	6.09771	5.76703	6.79195	4.71196	1.15918	high
PCA0178	3.09699	0	6.83695	6.10803	7.14795	5.16753	0.85158	low
PCA0179	0.24	1	5.46132	3.59997	6.35764	6.45597	2.97573	high
PCA0180	0.113425	1	5.55597	3.43404	5.87131	4.41214	2.63642	high
PCA0181	2.46822	0	5.08525	3.70907	4.87181	4.4262	3.44542	high
PCA0200	0.237534	1	6.15174	3.1032	4.86247	4.05679	2.78773	high
PCA0201	0.337808	1	5.87676	3.59261	4.68306	4.81669	3.0434	high
PCA0207	0.113425	1	5.19684	2.98452	4.38218	4.11358	4.16297	high
PCA0208	0.969041	1	5.51307	3.79519	5.96541	5.07234	2.59972	high
PCA0210	1.64712	1	6.20096	4.99024	6.49561	7.28887	1.87856	high
PCA0213	5.31452	1	4.91457	3.01591	4.63294	4.38343	4.40366	high
PCA0215	0.489041	1	8.14529	4.20777	5.66482	5.42895	1.21917	high
GSM1817720	5.37737	0	6.61865	5.00002	7.41093	4.34878	1.01021	high
GSM1817723	0.493151	1	6.05232	5.81059	7.49264	3.57252	0.897752	low
GSM1817724	3.98844	0	5.81681	6.32269	7.10333	5.4437	1.13351	high
GSM1817726	5.05581	0	7.46289	6.736	7.6515	3.67696	0.476233	low
GSM1817727	4.52055	1	7.24624	4.43896	7.09862	4.92749	1.08023	high
GSM1817730	3.4453	0	7.75909	5.99816	9.52283	3.22486	0.342865	low
GSM1817731	2.13473	0	6.26176	6.76171	7.90905	3.44266	0.621865	low
GSM1817732	4.90178	0	7.45763	6.736	7.63765	3.67331	0.478033	low
GSM1817733	4.88827	0	7.15851	6.45824	7.97018	4.36252	0.561243	low
GSM1817734	4.9234	0	6.53233	5.27297	7.46254	4.5183	0.98295	low
GSM1817735	3.6885	0	7.66923	6.74471	8.64862	4.0566	0.385651	low
GSM1817737	4.01816	0	7.74181	6.12026	8.12995	3.97882	0.475475	low
GSM1817738	4.78559	0	6.92805	5.27297	7.90642	5.15079	0.862951	low
GSM1817739	4.81531	0	7.60217	6.42938	6.7818	3.58738	0.572981	low
GSM1817740	3.5723	0	6.40988	4.95601	7.56636	4.87273	1.11409	high
GSM1817741	4.22083	0	7.32883	7.30877	9.26743	4.35453	0.344292	low
GSM1817742	4.71533	0	9.02298	4.23542	7.77847	3.91363	0.53119	low
GSM1817743	3.85063	0	7.26488	6.09633	6.15083	5.05557	0.901927	low
GSM1817744	1.92937	0	7.01797	6.0611	5.76577	7.78818	1.41787	high
GSM1817747	4.68493	1	6.57511	7.08004	9.45977	4.98376	0.465359	low
GSM1817748	4.71533	0	6.937	5.8436	9.37799	3.65458	0.485199	low
GSM1817751	3.43449	0	5.5346	5.1334	9.71733	5.51014	0.97984	low
GSM1817752	4.43836	0	7.70001	6.25745	7.86172	4.1209	0.499027	low
GSM1817753	1.31507	1	6.96805	5.20962	6.05926	5.4325	1.27088	high
GSM1817754	3.88305	0	6.02919	5.76324	8.16828	3.95447	0.836856	low
GSM1817756	4.4289	0	6.96805	6.66392	9.29574	3.38529	0.394825	low
GSM1817757	1.38082	0	7.97924	7.27225	8.88607	3.77065	0.290185	low
GSM1817758	4.29649	0	6.54782	4.46979	4.44197	3.82856	1.93602	high
GSM1817759	4.25596	0	7.56574	5.05107	7.26026	4.23693	0.772058	low
GSM1817761	4.1803	0	7.10569	6.31543	7.80036	4.67679	0.629108	low
GSM1817762	4.12895	0	6.91095	6.7114	7.09862	4.84647	0.709863	low
GSM1817764	2.79407	0	7.32391	6.07241	7.70998	4.30053	0.608852	low
GSM1817765	3.98304	0	7.58881	6.736	8.02971	3.2751	0.408723	low
GSM1817766	3.17238	0	7.82496	7.05439	9.1842	4.15899	0.313978	low
GSM1817768	3.78307	0	6.28316	4.47864	5.95734	5.63153	1.90142	high
GSM1817770	1.72603	1	7.49008	5.52767	6.21506	5.34232	0.978098	low
GSM1817771	3.63716	0	6.98384	5.84833	6.41841	3.53265	0.831502	low
GSM1817772	3.73984	0	7.3349	4.50742	6.86739	4.91939	1.08286	high
GSM1817773	2.54795	1	7.11455	3.3925	7.83682	3.32761	1.03316	high
GSM1817774	3.34802	0	7.74462	6.07813	7.04909	4.99831	0.659537	low
GSM1817775	3.40747	0	6.1275	3.43792	5.45167	8.11592	3.63007	high
GSM1817776	3.35342	0	7.22604	6.23705	8.5909	5.99067	0.613738	low
GSM1817777	1.31507	1	5.91289	1.36922	5.57703	7.76415	5.76189	high
GSM1817779	2.9508	0	7.70418	5.09588	6.3688	5.0886	0.95619	low
GSM1817780	1.85371	0	7.11986	3.44866	6.83828	3.74601	1.29117	high
GSM1817783	2.29957	0	7.31097	5.89789	8.19798	3.12393	0.508779	low
GSM1817785	2.64005	0	8.04602	7.26479	10.7127	4.31063	0.213211	low
GSM1817786	2.53196	0	6.17627	7.01508	8.26229	6.41853	0.779904	low
GSM1817789	0.164384	1	6.15109	5.19424	7.15276	7.68758	1.67732	high
GSM1817790	2.43198	0	7.00341	4.1443	7.60321	5.15284	1.15187	high
GSM1817791	2.52926	0	6.99724	7.38131	7.06535	5.01188	0.610842	low
GSM1817792	1.89041	1	6.11516	5.47981	6.28907	8.36716	2.02092	high
GSM1817793	0.164384	1	6.42549	5.09287	7.27888	3.46802	0.974424	low
GSM1817794	0.246575	1	5.72431	3.64063	8.89048	5.08096	1.44736	high
GSM1817795	2.2212	0	7.84212	6.47307	10.7083	4.01747	0.261646	low
GSM1817796	2.2212	0	7.11013	5.52337	8.27548	5.7066	0.766565	low
GSM1817798	2.11852	0	5.65133	7.38131	9.80752	4.50402	0.504525	low
GSM1817802	1.25652	0	7.15958	5.30002	7.33089	5.38029	0.918414	low
GSM1817803	1.83479	0	6.5223	6.98207	9.5771	3.1101	0.384629	low
GSM1817804	1.27003	0	6.24551	5.70603	9.93872	7.22646	0.811841	low
GSM1817805	1.83209	0	6.25802	5.20653	9.93233	3.33087	0.591014	low
GSM1817808	1.74292	0	7.10786	6.44287	7.65229	2.98633	0.52236	low
GSM1817809	1.70238	0	5.84675	7.34896	8.17425	6.28767	0.798231	low
GSM1817812	1.64564	0	7.33602	4.45577	6.76243	3.18768	0.924249	low
GSM1817814	0.321561	0	6.46268	7.38889	8.7011	5.70586	0.561523	low
GSM1817815	0.0821918	1	6.04245	3.99954	4.73014	7.31111	3.44972	high
GSM1817817	1.51593	0	5.85392	7.01508	7.12383	5.33163	0.945156	low
GSM1817818	0.645825	0	6.52396	6.89898	9.23883	4.63213	0.49367	low
GSM1817819	1.5997	0	6.51079	6.13833	8.29971	3.95145	0.652599	low
GSM1817820	1.56164	1	5.03225	5.37948	10.0823	4.27029	0.873089	low
GSM1817821	1.42676	0	7.30983	4.78897	7.30644	7.82197	1.2941	high
GSM1817822	0.816063	0	6.15034	5.34979	7.03341	3.86624	1.09078	high
GSM1817824	0.867405	0	5.79181	5.80071	5.85333	6.05062	1.74202	high
GSM1817825	1.43216	0	6.01674	6.77037	7.20277	7.3883	1.17512	high
GSM1817827	1.18086	0	7.0391	4.84082	6.24833	4.49528	1.17672	high
GSM1817828	0.948471	0	5.866	6.94051	8.9888	9.07732	1.01006	high
GSM1817829	0.870107	0	6.55042	5.644	6.96297	5.24395	1.07225	high
GSM1817907	1.58619	1	6.7496	5.12431	6.33066	5.69533	1.34826	high
GSM1817909	5.05851	1	6.86275	6.55452	6.08413	10.187	1.62513	high
GSM1817911	0.66474	1	6.78416	5.33926	5.22286	6.27921	1.67669	high
GSM1817912	1.98611	1	6.16129	3.61635	5.72877	4.19933	2.13294	high
GSM1817913	0.626909	1	6.36553	2.09781	4.73059	3.37284	3.12191	high
GSM1817914	0.294539	1	7.96805	3.24356	5.1911	6.76173	2.01717	high
GSM1817915	0.240495	1	6.05944	2.71379	4.67543	8.12877	5.05737	high
GSM1817917	1.50512	1	6.82974	4.98897	5.8402	6.06206	1.55264	high
GSM1817918	0.113492	1	5.69336	4.95345	6.57021	5.54474	1.78651	high
GSM1817919	8.07686	1	6.70737	7.45117	7.10875	5.50828	0.684826	low
GSM1817920	1.55646	0	6.47607	5.97101	5.55989	4.8818	1.28035	high
GSM1817921	2.79947	1	7.03065	6.62294	7.93601	5.02978	0.607874	low
GSM1817922	0.129705	1	5.91621	5.11282	6.16264	5.52674	1.74407	high
GSM1817924	8.2417	0	7.29185	7.01508	5.72799	4.3256	0.729486	low
GSM1817925	0.116194	1	6.3316	2.63058	8.35738	7.39938	2.17245	high
GSM1817926	8.06335	0	6.08622	5.46901	9.53878	3.43159	0.638584	low
GSM1817927	4.68831	0	6.50479	5.36044	8.35389	3.53149	0.735253	low
GSM1817929	2.20769	1	6.85286	3.9623	5.34407	11.8883	4.03895	high
GSM1817930	2.37793	1	5.33115	5.76324	8.4954	6.82185	1.31698	high
GSM1817932	7.45806	0	6.95764	6.30812	6.23128	4.54579	0.875539	low
GSM1817933	4.33432	0	6.2344	4.32269	7.22304	4.57115	1.39526	high
GSM1817934	7.57425	0	8.20737	6.13209	6.50217	5.82269	0.692701	low
GSM1817935	6.37988	0	8.96501	5.89789	8.66138	4.90984	0.350843	low
GSM1817937	3.87495	0	6.78514	6.54745	9.69286	4.13579	0.429913	low
GSM1817938	5.19092	1	7.25083	5.78181	9.25593	3.93794	0.474363	low
GSM1817939	6.7744	0	6.251	5.91754	6.77891	5.50478	1.17241	high
GSM1817940	0.148621	0	6.70837	7.49753	7.93686	11.666	1.13511	high
GSM1817941	0.148621	1	7.24392	3.97795	4.82553	6.05778	2.09579	high
GSM1817942	5.42466	0	6.39115	6.00403	4.88298	3.84642	1.32381	high
GSM1817943	7.18244	0	6.57078	5.741	6.54884	4.63152	1.0559	high
GSM1817944	1.94828	1	6.68645	6.42938	6.67217	4.60052	0.852167	low
GSM1817945	8.08227	0	6.69999	4.39027	7.07896	5.78654	1.41056	high
GSM1817947	7.77422	0	5.74315	5.84833	6.93982	3.85836	1.11663	high
GSM1817948	3.42909	1	6.23731	5.94896	7.45387	6.72029	1.17342	high
GSM1817950	6.78521	0	5.91684	5.80554	4.31427	4.70765	1.94517	high
GSM1817954	6.92843	0	6.29321	5.59637	6.0809	7.04861	1.68438	high
GSM1817956	3.00484	1	6.32682	5.58014	8.41601	4.21008	0.784494	low
GSM1817958	6.92032	0	6.86077	4.21484	7.12158	6.33339	1.47466	high
GSM1817960	6.79602	0	6.53058	6.04331	9.34194	4.22023	0.559125	low
GSM1817962	5.50437	1	5.22469	4.81208	5.84229	5.56471	2.43277	high
GSM1817963	6.30422	0	8.80353	3.77413	6.35398	4.94522	0.922855	low
GSM1817964	7.52832	0	6.01395	3.22712	4.7412	3.83146	2.81772	high
GSM1817965	1.63483	1	5.97543	1.10105	4.64635	8.74563	7.99506	high
GSM1817966	6.47446	0	6.67913	3.12595	7.51454	4.10808	1.44109	high
GSM1817967	6.35016	0	6.84413	5.22925	7.88563	6.07855	0.992298	high
GSM1817969	6.90951	0	6.65667	3.20338	7.39303	3.29681	1.33507	high
GSM1817970	6.77981	0	6.23516	6.97492	8.37598	5.22043	0.663879	low
GSM1817971	6.92843	0	7.92158	5.73275	7.95452	9.60737	0.943011	low
GSM1817972	3.01565	1	7.36031	4.04678	5.23547	7.83881	2.24224	high
GSM1817973	7.03111	0	6.33959	4.94534	5.23384	6.06011	2.02873	high
GSM1817974	5.02879	0	6.03705	4.97172	6.70082	4.08083	1.33826	high
GSM1817975	6.55823	0	6.32077	7.09608	6.96253	5.49301	0.851266	low
GSM1817977	3.91278	1	5.53575	3.07787	6.49942	4.9798	2.70964	high
GSM1817978	0.116194	1	6.52807	5.24249	6.15435	7.24008	1.71509	high
GSM1817979	6.5285	0	7.46934	4.64055	5.06027	6.76327	1.74878	high
GSM1817980	6.41501	0	7.2943	6.22429	8.06939	4.86804	0.589658	low
GSM1817981	3.49124	1	6.6754	5.741	10.9739	4.18224	0.417984	low
GSM1817982	3.51826	1	6.7961	5.80554	6.47536	4.1733	0.940488	low
GSM1817984	0.124301	1	6.96068	4.83555	4.9806	5.86596	1.78509	high
GSM1817987	5.76378	0	6.76993	5.31413	10.9739	4.69124	0.473085	low
GSM1817990	5.28009	1	6.32443	4.82118	7.74177	5.48225	1.21663	high
GSM1817992	5.72055	0	6.71399	7.25121	6.3042	8.26885	1.12821	high
GSM1817993	3.12374	1	6.46762	7.02266	6.09764	6.64327	1.11014	high
GSM1817995	5.69353	0	6.7823	7.20535	6.24868	6.29948	0.910299	low
GSM1817996	0.129705	1	6.24787	3.18952	5.75787	5.76922	2.70274	high
GSM1817997	4.83963	0	6.24634	5.81059	8.63208	6.11613	0.901654	low
GSM1817998	4.97744	0	5.93996	5.85298	7.6899	5.46571	1.08849	high

## Sheet: Table6
id	futime	fustat	TIPARP	SERPINA3	MT1M	CST2	riskScore	risk
TCGA-HC-A48F	0.126027	0	6.15561	4.15273	6.03759	7.30331	2.50962	high
TCGA-J4-AAU2	0.832877	0	7.1325	6.7329	7.35965	3.52049	0.545082	low
TCGA-VN-A88Q	2.74247	0	6.51798	7.30512	7.47472	11.8012	1.38836	high
TCGA-J4-A6G1	1.10959	0	6.38914	7.88822	6.49955	4.20176	0.663186	low
TCGA-EJ-A7NH	0.471233	0	7.17187	4.47125	7.9835	5.01558	0.933988	low
TCGA-ZG-A9L1	3.14247	0	8.14973	4.85178	6.25889	3.30585	0.74573	low
TCGA-V1-A8MG	2.34795	0	5.81671	4.92311	8.15451	4.90648	1.19496	high
TCGA-EJ-5524	2.28493	0	7.2806	5.14863	5.51133	6.99193	1.5506	high
TCGA-CH-5764	0.0849315	0	8.24917	6.37825	5.89317	5.42068	0.69648	low
TCGA-HC-A8CY	0.794521	0	6.91243	4.36578	5.84973	4.46347	1.45996	high
TCGA-X4-A8KQ	3.09863	0	5.96123	6.80504	6.83825	6.24867	1.12146	high
TCGA-HC-8258	0.180822	0	7.98096	10.2394	7.92113	2.5383	0.157036	low
TCGA-CH-5767	1.25479	0	7.83948	8.02257	6.58162	3.14188	0.370763	low
TCGA-HC-A8D1	0.460274	0	7.74496	4.86273	7.24994	6.52437	0.984222	low
TCGA-EJ-A8FP	0.320548	1	7.94585	5.81816	8.0067	3.26828	0.454216	low
TCGA-G9-6354	4.11233	0	6.46719	4.65704	8.18338	8.28741	1.51317	high
TCGA-CH-5746	2.00274	0	6.74819	6.61528	7.01906	2.75273	0.613717	low
TCGA-EJ-5510	2.02192	0	7.43069	5.78764	7.0417	5.15372	0.78505	low
TCGA-EJ-A7NK	0.808219	0	6.19966	6.0068	8.42374	4.62124	0.772794	low
TCGA-EJ-A46E	1.43562	0	9.51447	7.64093	7.28068	3.21034	0.219178	low
TCGA-XJ-A83F	2.08767	0	5.49926	5.26331	6.6404	5.32706	1.69872	high
TCGA-HC-7752	0.268493	0	4.36652	4.42082	5.95612	5.52672	3.31629	high
TCGA-EJ-5532	2.53699	0	6.5708	4.81643	8.39797	3.82507	0.834179	low
TCGA-EJ-A7NJ	0.539726	0	6.24818	4.38044	8.46697	3.93363	1.00822	high
TCGA-VP-A878	0.268493	1	6.79491	7.72198	8.49467	4.6754	0.439971	low
TCGA-HC-7744	0.139726	0	6.08549	4.97983	7.33199	6.48571	1.51912	high
TCGA-M7-A722	1.53151	1	5.50218	4.21943	5.14268	5.37165	2.86918	high
TCGA-J4-8198	0.268493	0	6.3171	4.36711	6.09738	2.86707	1.38829	high
TCGA-X4-A8KS	2.31781	0	5.48991	4.36967	6.83648	3.74251	1.6841	high
TCGA-V1-A9ZI	0.235616	1	5.85088	4.74376	5.62162	5.58357	2.15423	high
TCGA-HC-7213	0.465753	1	7.01139	5.23689	4.91525	7.352	1.91625	high
TCGA-HC-7740	0.145205	0	7.57819	8.33406	8.09809	3.76824	0.298807	low
TCGA-G9-6367	2.39726	0	7.81142	4.18022	9.20927	2.42825	0.493421	low
TCGA-EJ-7793	0.312329	0	7.48242	4.347	7.67361	4.40066	0.870749	low
TCGA-XQ-A8TB	2.10959	0	6.46632	6.0565	5.73203	9.00612	1.91492	high
TCGA-J4-A83N	1.69041	0	7.66676	7.40403	6.28576	4.37717	0.542274	low
TCGA-G9-6494	3.95068	0	7.03774	4.34498	8.28066	6.92404	1.16289	high
TCGA-2A-AAYO	2.52603	0	6.06604	4.4625	9.5104	4.48946	0.90815	low
TCGA-H9-A6BY	0.306849	0	4.59939	4.35837	5.57059	8.14874	4.51076	high
TCGA-VN-A88M	0.50137	0	7.08743	4.87962	6.42268	4.80079	1.15045	high
TCGA-EJ-7785	0.709589	0	7.42518	5.62068	7.42188	7.12176	0.941489	low
TCGA-Y6-A9XI	1.4411	0	6.34043	4.50436	6.11652	4.92814	1.66988	high
TCGA-VP-A87J	3.55068	0	8.31324	6.02835	7.21624	7.58428	0.727351	low
TCGA-G9-6378	1.81918	0	7.01058	4.21198	8.13578	4.03796	0.904918	low
TCGA-G9-6371	2.31781	0	6.60698	4.36874	8.36277	3.6289	0.899025	low
TCGA-HC-8256	0.260274	0	6.27139	4.19555	8.4505	3.39819	0.987382	low
TCGA-G9-7519	1.25205	0	7.20146	4.77887	10.6957	4.74932	0.499536	low
TCGA-EJ-A7NG	0.723288	0	7.32259	6.61027	8.8282	4.19972	0.431204	low
TCGA-V1-A9Z7	0.336986	0	6.38359	4.12933	7.44735	4.11777	1.27192	high
TCGA-EJ-5497	1.10959	0	8.36958	6.98866	7.05938	7.01529	0.558996	low
TCGA-XJ-A9DK	0.753425	0	7.62545	5.83155	7.57848	4.99851	0.651845	low
TCGA-KK-A8II	1.71507	1	7.02153	4.81501	6.23665	6.16415	1.43137	high
TCGA-V1-A8MU	3.83288	0	6.58063	6.05374	8.23919	5.50303	0.7815	low
TCGA-KK-A8I9	1.97534	0	6.17572	9.4397	9.60947	6.54753	0.355496	low
TCGA-V1-A9OL	0.358904	1	5.70059	4.80396	5.5754	5.65885	2.25817	high
TCGA-ZG-A9LN	0.315068	0	6.84269	5.37432	6.47886	7.18974	1.42094	high
TCGA-HC-A9TE	0.367123	0	5.84966	4.3	5.29948	5.55168	2.5223	high
TCGA-G9-6361	2.76164	0	6.89384	4.47775	6.26938	5.42683	1.46805	high
TCGA-CH-5771	1.08493	0	7.38259	7.42461	6.0909	5.00077	0.651328	low
TCGA-HC-A6AN	0.134247	0	5.6783	5.19897	8.1001	5.99795	1.33172	high
TCGA-J4-A83K	0.564384	0	6.61546	6.81065	7.83274	7.86002	0.914101	low
TCGA-KC-A4BL	0.528767	1	7.62216	5.55404	6.69591	3.91239	0.72982	low
TCGA-ZG-A8QX	0.410959	0	7.21709	4.86736	8.71733	3.43858	0.616823	low
TCGA-EJ-8472	0.536986	1	7.2511	4.37763	5.26015	5.29456	1.6188	high
TCGA-J4-A67N	1.21096	1	5.75233	4.46533	7.93174	5.90986	1.57088	high
TCGA-J9-A8CN	3.38904	0	6.83517	7.73173	8.28355	3.77587	0.40943	low
TCGA-HC-7232	0.243836	0	7.16057	4.40617	6.08657	9.54733	2.24596	high
TCGA-M7-A720	0.827397	0	7.45764	6.1103	7.43177	4.31008	0.613221	low
TCGA-HC-A6AS	0.120548	0	6.26214	5.47026	10.3087	5.34254	0.645479	low
TCGA-FC-A5OB	0.747945	0	6.85617	4.26231	4.55595	4.16643	1.88322	high
TCGA-EJ-A46B	0.443836	0	7.44699	4.27256	9.10582	2.52817	0.553862	low
TCGA-KK-A59X	4.69041	0	5.72401	4.75221	11.1908	5.13023	0.730744	low
TCGA-EJ-8470	2.24932	0	7.29741	7.54606	6.68476	3.92575	0.515454	low
TCGA-KK-A7AP	0.536986	0	5.65834	4.53796	3.19442	5.58913	3.798	high
TCGA-KK-A7AV	2.25205	0	6.55722	5.30118	9.02628	4.69427	0.732841	low
TCGA-J9-A8CL	0.361644	1	5.35215	4.29832	7.78418	7.02016	2.12684	high
TCGA-KK-A8I4	3.16438	1	7.15165	8.10508	8.28395	6.90061	0.483934	low
TCGA-J9-A52E	0.243836	1	5.58912	4.34893	5.40281	8.95659	3.82983	high
TCGA-EJ-A65E	1.14247	0	6.66605	4.58675	9.94634	2.75236	0.564689	low
TCGA-G9-7525	1.40274	0	6.12216	5.10527	5.79742	6.17451	1.89497	high
TCGA-XJ-A9DI	4.00274	0	6.99348	5.6809	6.23944	6.51027	1.23437	high
TCGA-YL-A8SI	3.89863	1	6.78259	6.90195	8.93987	3.66624	0.436071	low
TCGA-V1-A9OA	1.74247	0	7.21568	4.31097	5.89927	4.94272	1.4133	high
TCGA-EJ-5526	1.55342	0	7.72775	5.08074	6.61564	7.91867	1.23927	high
TCGA-MG-AAMC	0.473973	0	6.06451	4.81999	7.03651	4.74941	1.38584	high
TCGA-CH-5789	0.832877	0	8.68757	8.76213	7.67608	3.20168	0.200708	low
TCGA-EJ-5518	3.27397	0	7.3847	4.24419	8.51874	6.5292	0.984337	low
TCGA-2A-A8VV	1.83836	0	6.61597	5.26519	7.24215	7.05473	1.32364	high
TCGA-EJ-8469	5.27397	1	7.2594	4.93332	6.06573	7.7374	1.59747	high
TCGA-KK-A7B0	1.66027	1	4.66575	4.5608	10.7447	7.63902	1.48518	high
TCGA-CH-5763	1	0	8.59312	8.67671	7.88664	3.7133	0.213578	low
TCGA-CH-5751	2.91781	0	6.51749	4.25816	4.48954	3.43891	1.94435	high
TCGA-CH-5792	0.249315	0	6.94052	8.1651	8.6629	5.11815	0.388311	low
TCGA-HC-7080	0.284932	0	6.28632	4.46192	7.98744	5.27314	1.24294	high
TCGA-J4-A67R	1.24384	0	6.47058	7.19937	8.43519	6.08741	0.641264	low
TCGA-G9-6336	4.5726	0	6.91595	6.15237	8.37618	6.20463	0.729801	low
TCGA-G9-6351	3.32877	0	6.83231	4.54547	7.7868	3.7954	0.920688	low
TCGA-EJ-7328	0.465753	0	7.16485	6.32413	7.33744	5.30162	0.72221	low
TCGA-EJ-5531	1.98356	0	7.34031	5.25236	8.54879	4.4357	0.629143	low
TCGA-VP-A87K	1.29589	1	6.67524	4.3709	5.51502	6.30081	2.03652	high
TCGA-G9-6366	0.276712	0	6.35414	4.27678	6.21776	6.78841	2.10445	high
TCGA-HC-A6HY	0.367123	0	5.88584	4.40529	8.01848	3.24398	1.12501	high
TCGA-G9-6343	1.51781	0	5.84036	4.94995	8.81883	2.92651	0.83626	low
TCGA-J4-A67K	1.8137	0	6.15211	5.52816	7.516	5.7142	1.16945	high
TCGA-HC-7745	0.172603	0	6.49484	5.47171	7.08827	6.07381	1.21079	high
TCGA-HC-A6AO	0.457534	0	5.38751	8.48339	8.82182	3.7764	0.474663	low
TCGA-HC-7817	0.0876712	0	6.88849	6.31715	9.93899	6.2398	0.527695	low
TCGA-EJ-7318	0.517808	1	5.55355	5.66927	7.6017	4.77868	1.19637	high
TCGA-VP-A87D	3.27123	1	6.67923	4.87356	5.67435	4.14434	1.39234	high
TCGA-Y6-A8TL	2.12329	0	6.59958	6.88858	10.5826	2.83866	0.307527	low
TCGA-VN-A88R	1.25753	0	6.09419	4.27153	5.74024	5.15745	2.08175	high
TCGA-M7-A724	1.32329	0	5.80321	4.26101	6.3424	2.67947	1.54191	high
TCGA-HC-8259	0.336986	0	6.53338	5.01211	7.35078	3.15842	0.916901	low
TCGA-HC-7742	0.309589	0	7.04671	5.67798	7.38721	5.67567	0.89104	low
TCGA-KK-A8IA	3.94247	0	6.14482	4.63204	6.52312	5.41234	1.67532	high
TCGA-XK-AAJP	2.43562	0	6.38953	5.05916	7.91344	7.05129	1.3009	high
TCGA-FC-7961	0.191781	0	7.21749	5.54502	6.58636	6.69246	1.13844	high
TCGA-G9-6329	2.52877	0	6.35664	5.93853	6.52186	4.3853	1.05168	high
TCGA-EJ-5511	2.1589	0	6.77441	5.13619	6.34472	5.03668	1.23879	high
TCGA-G9-7509	3.18904	0	7.82296	4.68475	7.16122	4.42532	0.809263	low
TCGA-EJ-7317	0.780822	0	6.46044	4.24147	9.33826	3.67231	0.804441	low
TCGA-G9-6363	2.72055	0	6.66081	4.82034	6.73795	10.7809	2.39064	high
TCGA-V1-A8MF	3.43562	0	6.33197	4.78581	8.39165	3.32809	0.853347	low
TCGA-KK-A7B1	2.91233	0	6.86773	8.63263	7.92436	5.70155	0.438634	low
TCGA-EJ-5499	1.46027	0	6.46134	4.7276	6.66986	5.14815	1.41343	high
TCGA-V1-A8MJ	3.36986	0	7.12099	7.95835	9.16835	4.5303	0.328534	low
TCGA-EJ-5505	1.2274	0	7.73234	4.21452	8.63294	3.06268	0.599694	low
TCGA-J9-A52D	0.580822	0	6.78855	4.17903	9.36752	4.81831	0.836396	low
TCGA-CH-5772	1.33151	0	6.49134	4.20634	9.80592	4.47797	0.802537	low
TCGA-EJ-A7NN	0.539726	1	6.53199	5.74084	7.9376	4.99317	0.85161	low
TCGA-CH-5743	1.16438	0	8.79131	8.31971	7.07355	2.88086	0.23298	low
TCGA-ZG-A9N3	0.668493	0	5.71844	4.44832	4.63499	3.63371	2.33289	high
TCGA-J4-A83M	1.19726	0	6.53982	6.75238	6.44934	4.78282	0.880629	low
TCGA-J4-AATZ	0.216438	1	7.26565	4.89657	5.85823	4.54578	1.17932	high
TCGA-G9-6498	3.67671	1	5.83119	6.34046	9.54463	2.83248	0.529262	low
TCGA-HC-7210	0.408219	0	9.24372	7.61753	6.41744	5.83079	0.374571	low
TCGA-EJ-7330	0.523288	0	8.02979	4.56171	7.46746	5.12158	0.797452	low
TCGA-YL-A9WY	2.09589	1	6.72672	5.86491	5.86697	8.57762	1.72355	high
TCGA-J4-A67M	1.33699	0	5.30545	4.6448	9.67321	7.85409	1.52252	high
TCGA-KK-A8I8	2.12055	0	6.13583	4.75005	5.33271	8.51497	2.88639	high
TCGA-XK-AAIW	2.66301	0	5.36877	4.12933	4.31637	4.08083	3.09434	high
TCGA-V1-A8MM	2.71233	1	6.46605	5.14702	5.30884	5.7427	1.77999	high
TCGA-YL-A8SK	3.16438	0	7.39177	4.5935	7.93771	3.29568	0.712564	low
TCGA-V1-A8MK	1.39178	0	6.43879	4.4795	9.01906	2.85636	0.746156	low
PCA0005	10.3644	0	7.29018	6.3016	7.39352	3.94518	0.596909	low
PCA0010	2.88164	0	6.91432	5.86285	7.47223	7.33433	1.04815	high
PCA0011	6.7537	0	8.19633	6.78983	8.28186	3.37959	0.326488	low
PCA0017	8.57918	0	6.61332	6.46589	7.92216	7.48194	0.931778	low
PCA0018	1.55836	0	7.48685	7.29747	7.42999	7.15502	0.637062	low
PCA0028	2.26849	1	6.62	5.49645	4.90312	6.13316	1.77607	high
PCA0033	5.67863	0	6.69487	5.83985	9.37323	6.10324	0.681707	low
PCA0036	7.0126	0	7.34581	5.85896	10.9517	4.44344	0.346521	low
PCA0050	6.89178	0	7.87966	5.56776	5.28872	4.50646	0.943618	low
PCA0062	3.52932	0	7.06388	3.9671	6.80404	7.09811	1.69825	high
PCA0063	6.09205	0	7.08043	6.12384	7.33702	7.74337	1.01138	high
PCA0066	6.33781	0	6.73122	7.57028	6.73922	4.83648	0.660365	low
PCA0075	4.05616	0	5.48503	5.13603	5.9412	4.28533	1.78997	high
PCA0077	5.07123	0	7.95335	5.66898	7.99005	4.04674	0.511943	low
PCA0080	4.5526	1	6.77543	5.40383	6.08939	14.9764	3.63903	high
PCA0084	3.25973	0	6.72717	6.31564	8.66897	4.21456	0.565007	low
PCA0090	3.98055	0	7.53635	6.12545	6.56201	4.76481	0.741667	low
PCA0092	1.38247	1	5.55122	3.94672	4.8091	6.64296	3.68375	high
PCA0093	3.81534	0	7.42863	5.37794	7.16761	4.51203	0.783314	low
PCA0094	5.43288	0	6.80757	6.37621	8.29993	3.07535	0.515894	low
PCA0097	0.153699	0	7.13077	5.50663	7.47432	6.74456	0.999029	high
PCA0101	5.12548	0	7.96412	5.75995	8.06933	4.10749	0.495832	low
PCA0103	2.35479	1	7.58361	5.72366	7.04226	4.82758	0.735075	low
PCA0105	1.89041	0	7.1547	4.98522	8.54817	6.80361	0.913502	low
PCA0107	4.61507	0	6.90096	6.26993	6.54752	3.82615	0.780862	low
PCA0109	1.13918	0	7.19903	5.2499	9.06025	6.57071	0.751248	low
PCA0110	4.84192	0	6.94156	6.39108	7.75839	5.63464	0.726213	low
PCA0123	4.93644	0	7.63902	5.79754	7.33234	5.99679	0.765067	low
PCA0125	5.04411	0	7.60798	6.02437	7.38021	7.64969	0.871429	low
PCA0133	2.3063	0	7.27844	4.07818	5.4965	4.79129	1.55323	high
PCA0134	0.672329	0	6.55619	7.11214	9.5547	4.00588	0.409859	low
PCA0136	0.470137	1	5.87099	4.33331	7.60436	5.5117	1.59342	high
PCA0147	3.75863	0	7.29722	7.28105	9.31466	5.98205	0.414086	low
PCA0151	3.89096	0	5.49877	5.04141	7.74884	7.12026	1.75739	high
PCA0155	3.91315	0	5.43991	7.01427	9.26386	3.79462	0.59778	low
PCA0156	0.888493	0	6.91097	5.93797	5.20627	3.63349	1.06146	high
PCA0158	2.59808	0	6.86143	5.95637	10.1559	3.64668	0.416302	low
PCA0160	1.06685	0	6.43857	7.96264	8.1786	4.56911	0.485358	low
PCA0161	1.56329	1	6.63538	6.90964	7.13767	4.92915	0.736621	low
PCA0163	3.72904	0	5.27118	5.92664	6.46762	6.61924	1.86304	high
PCA0164	4.48274	0	5.48236	4.49086	8.12061	3.11384	1.19913	high
PCA0173	2.68685	0	6.36095	3.97031	8.81823	6.53268	1.32936	high
PCA0175	2.95973	0	5.9686	3.38837	5.54232	4.07384	2.42582	high
PCA0187	1.47945	1	6.06274	3.09835	6.79705	7.77065	2.96979	high
PCA0206	0.132329	1	5.63927	4.04395	9.46117	3.99694	1.07915	high
GSM1817721	5.26117	0	7.69587	7.49753	7.23405	4.21669	0.431518	low
GSM1817722	5.29901	0	6.47199	6.60821	6.35747	4.1654	0.882224	low
GSM1817725	0.0821918	1	6.09107	4.86837	5.63546	7.0591	2.29118	high
GSM1817729	4.44781	0	5.98173	7.08004	7.13848	3.95576	0.769952	low
GSM1817736	4.34513	0	6.07012	6.67976	7.31762	4.98822	0.888054	low
GSM1817745	0.90411	1	6.21787	4.56935	4.70885	5.53761	2.38682	high
GSM1817746	4.71533	0	6.87792	3.38067	7.63479	3.80076	1.21439	high
GSM1817749	3.12329	1	8.61707	6.366	7.27402	4.2985	0.426249	low
GSM1817750	4.6829	0	7.13837	5.92248	8.77181	3.68821	0.506947	low
GSM1817755	4.33162	0	7.1663	5.20029	7.8675	3.72709	0.705682	low
GSM1817760	4.16679	0	6.82573	5.06477	7.45325	5.67836	1.07606	high
GSM1817763	4.02357	0	7.76796	6.65632	8.05388	5.59423	0.506961	low
GSM1817767	3.88305	0	7.52091	6.56214	6.91676	3.96922	0.578636	low
GSM1817769	1.06849	1	8.52686	6.53238	6.9128	4.03941	0.439092	low
GSM1817778	3.13455	0	6.75978	4.53177	9.6362	2.93257	0.602185	low
GSM1817781	2.8346	0	6.22612	5.74519	8.68679	3.66995	0.69664	low
GSM1817782	0.493151	1	5.84479	3.60426	6.15435	3.87898	2.08592	high
GSM1817784	2.78596	0	8.16188	5.09003	9.07195	3.15095	0.404249	low
GSM1817787	2.54277	0	8.51432	6.27892	9.37597	4.1079	0.293214	low
GSM1817788	2.44549	0	7.55795	5.41021	7.12929	3.16567	0.65116	low
GSM1817797	1.25652	0	8.77907	4.94812	7.16605	3.20436	0.505694	low
GSM1817799	1.82668	0	6.3617	5.46431	5.32697	4.09767	1.42219	high
GSM1817800	2.16446	0	7.04655	5.46431	10.1201	3.77956	0.450005	low
GSM1817801	1.39704	0	7.45143	6.86618	9.43138	3.06327	0.308623	low
GSM1817806	1.25112	0	5.86661	6.19879	8.43835	3.8557	0.74755	low
GSM1817807	1.78615	0	6.44589	7.22084	7.97109	5.36215	0.648847	low
GSM1817810	1.72603	1	8.95731	4.02115	9.41524	3.38775	0.391912	low
GSM1817811	1.74832	0	6.23516	6.29361	6.98131	4.98797	0.984333	low
GSM1817813	1.49161	0	7.42861	6.62294	7.27944	5.92713	0.677782	low
GSM1817816	1.54836	0	8.99448	6.8254	9.96926	3.69311	0.192631	low
GSM1817823	1.25382	0	8.48328	5.57593	8.26331	7.71227	0.635809	low
GSM1817826	1.25112	0	6.66361	5.16939	6.87584	10.1275	2.0032	high
GSM1817830	1.04305	0	7.48613	5.36772	5.26523	5.18229	1.19612	high
GSM1817831	0.859298	0	6.37405	5.62279	7.39497	3.55382	0.867346	low
GSM1817906	0.989004	1	5.82903	7.09608	5.03961	6.56528	1.595	high
GSM1817908	0.0297242	1	6.39524	3.17371	8.63828	6.60086	1.64013	high
GSM1817910	0.832276	1	6.95667	6.10208	6.67171	11.044	1.71761	high
GSM1817916	5.0504	0	6.77555	6.53995	8.95847	6.04864	0.612885	low
GSM1817923	8.50111	0	6.14961	4.04799	6.71308	8.47133	2.56998	high
GSM1817931	1.34299	1	6.33795	3.97795	8.93169	5.02978	1.10881	high
GSM1817936	7.96067	0	5.95578	6.38674	9.90857	4.35062	0.556524	low
GSM1817946	7.8823	0	5.84675	5.6968	6.95963	4.99379	1.26465	high
GSM1817949	0.145919	1	6.31293	5.64825	6.38283	6.69335	1.50286	high
GSM1817951	7.60128	0	5.99713	5.99816	6.42269	5.13927	1.27463	high
GSM1817952	5.12336	0	6.27475	6.0318	6.33254	4.73531	1.13635	high
GSM1817953	6.8906	0	6.43039	6.50146	9.6362	4.12097	0.485769	low
GSM1817955	2.4671	1	6.51414	7.32348	6.91325	4.48693	0.691709	low
GSM1817957	1.88883	1	6.08552	5.94378	8.92724	6.9692	0.951391	low
GSM1817959	3.86144	0	6.15908	5.62698	8.10168	3.97024	0.843035	low
GSM1817968	3.00754	1	6.75318	5.00256	7.59965	5.75999	1.09321	high
GSM1817976	0.0702571	1	6.6117	4.50561	6.03479	6.30033	1.82202	high
GSM1817983	0.513417	1	5.9825	5.81059	9.97868	6.83218	0.813373	low
GSM1817985	6.10966	0	6.24335	6.71973	8.03664	9.11889	1.14687	high
GSM1817986	0.0837681	1	7.34957	5.28935	8.89048	6.87109	0.761102	low
GSM1817988	1.51593	1	8.06727	3.02839	4.8085	3.99139	1.63374	high
GSM1817989	5.63408	0	6.77379	4.18904	5.57587	4.3434	1.64429	high
GSM1817991	2.45089	1	7.56199	5.44827	7.03486	6.80266	0.978053	low
GSM1817994	4.99096	0	6.9942	6.1619	8.00087	4.51903	0.636009	low
GSM1817999	0.11079	1	6.17093	3.72672	5.29068	12.889	5.84624	high

## Sheet: Table7
id	GSM45730_con	GSM45847_con	GSM45848_con	GSM45849_con	GSM45850_con	GSM45851_con	GSM45852_con	GSM45853_con	GSM45854_con	GSM45855_con	GSM799468_con	GSM799469_con	GSM799470_con	GSM799471_con	GSM799472_con	GSM799473_con	GSM799474_con	GSM799475_con	GSM799476_con	GSM799477_con	GSM799478_con	GSM799479_con	GSM799480_con	GSM799481_con	GSM799482_con	GSM799483_con	GSM799484_con	GSM799485_con	GSM799486_con	GSM799487_con	GSM799488_con	GSM799489_con	GSM119302_con	GSM119303_con	GSM119304_con	GSM119305_con	GSM119306_con	GSM119307_con	GSM119308_con	GSM119312_con	GSM119313_con	GSM119314_con	GSM134802_con	GSM134803_con	GSM134804_con	GSM134805_con	GSM134806_con	GSM134811_con	GSM134813_con
MYLK	6.16036	7.74775	7.19188	6.81831	7.97076	6.54261	7.53156	8.0875	6.28677	5.70194	6.1166	8.00594	7.79647	7.60733	8.22086	7.71793	7.82043	8.00053	7.46487	7.45655	8.71361	7.30123	9.19456	8.74595	8.57631	4.64827	5.25215	8.70287	9.19456	8.35239	8.24033	8.56774	5.60934	7.12059	8.20894	6.87026	7.39234	6.90279	8.61711	9.25272	9.48357	6.30236	7.7251	7.7092	7.4881	6.86168	7.63272	6.80729	6.37604
SPP1	6.86427	4.28151	5.29945	4.14097	5.6158	10.1255	4.47826	4.85725	4.90922	6.85923	3.58973	2.79638	4.24439	5.22438	3.5727	4.34565	5.21448	5.1653	3.37049	3.60256	4.37619	2.62959	3.51992	4.03745	4.29433	3.14211	3.46887	2.21782	3.32889	4.26675	5.29871	2.21093	6.72902	4.35341	4.38275	8.79213	7.39588	7.90026	4.69634	4.64144	7.57898	4.4669	4.14428	5.82288	5.88132	3.93882	4.21062	4.14428	5.00414
ACTG2	7.02199	8.39437	6.10336	6.30261	7.94542	6.01046	7.34598	7.78945	5.39813	4.95669	5.57031	8.35088	7.72678	8.03057	7.90076	7.8972	7.97666	8.09238	7.29838	7.08183	8.71279	7.4841	9.51834	8.99819	8.85376	5.54723	5.381	8.62995	9.22593	9.13745	8.49254	8.87628	3.96399	5.23196	7.71288	6.38087	8.66704	6.92107	8.47929	9.72837	8.38991	6.34052	4.76189	5.53976	4.66047	5.3501	6.03272	4.86943	5.78701
PCP4	6.67353	8.30841	5.32349	6.25904	7.51925	6.3255	6.55975	5.85956	3.16926	4.01083	5.89276	8.46448	7.96087	8.67182	8.29839	7.66028	7.45096	7.56057	6.27337	5.8837	8.66217	7.47785	9.1072	8.64369	8.15811	4.38743	3.44369	7.76113	8.38212	8.56699	8.05324	7.67496	4.79262	4.74829	6.4812	7.68923	6.83482	7.51223	8.67126	9.00622	7.7204	5.64696	5.39144	6.3586	2.68334	7.09269	6.21096	6.75139	6.35691
MSMB	8.38966	8.51049	9.04967	7.68028	8.73181	7.88398	9.03444	9.60663	6.00278	7.10976	8.11901	10.8277	10.1476	9.84845	9.29521	10.0384	6.33398	6.24379	7.1657	7.38298	9.82839	10.8277	10.6555	10.0901	9.98409	7.24966	7.9034	9.35127	9.98409	8.86813	10.0901	9.43769	4.9978	4.89726	11.4118	9.58329	8.7492	9.34814	10.1949	10.0285	6.02675	6.47856	6.6236	8.84262	8.18134	6.41857	9.97133	9.25242	4.92705
KLK3	10.5249	10.4098	10.8785	11.2337	10.1012	10.7751	10.6238	10.9924	10.6959	10.2332	10.1133	11.0346	10.8091	11.7115	10.6305	11.0346	12.1161	12.1161	10.3752	10.7366	9.04877	11.3853	11.2709	11.1094	10.962	10.5196	10.8524	9.70287	9.97826	9.97826	10.8524	10.8091	8.99297	11.6264	11.2515	10.173	10.8147	9.98217	11.0268	9.90781	6.50169	11.4672	11.553	10.5927	11.8726	9.76571	12.3329	10.3672	8.40752
HBB	6.80234	7.91996	6.78632	7.08715	7.93262	8.56429	7.37097	8.00029	8.08062	8.92024	6.1014	4.80348	5.12993	5.95569	5.24389	5.61993	5.39039	5.09856	5.38495	5.65462	6.82514	5.14795	5.91842	5.39973	5.05186	6.28815	6.2298	5.52007	6.01857	6.24896	6.22586	5.39645	6.91204	10.104	7.25474	5.74515	11.2955	5.92234	5.81564	9.72129	5.3791	9.23722	7.09154	6.10163	6.872	8.06887	6.94211	6.2074	6.77369
AZGP1	8.32326	7.87404	5.82962	7.72232	8.31196	7.13043	6.3182	8.22069	2.28923	8.00367	7.76801	8.87914	4.93339	7.10337	6.34806	7.69319	9.00507	8.90045	8.04782	8.05792	8.40621	9.10111	9.00507	7.7758	7.98443	5.99779	6.21545	7.42527	7.42041	7.6645	8.20639	7.60944	4.39356	7.92237	8.12098	5.71725	5.04495	5.76839	6.49524	6.88303	6.28601	8.47144	6.71024	6.26482	8.52132	7.18624	6.6544	6.97592	5.38335
[truncated: 95 more columns]

## Sheet: Table8
11	A11	FALSE	C4-2	CST2-A	UNKNOWN	SYBR	None				3.46902	3.16941	3.79696	31.1917	31.1923	0.0779377		17.6859	0.106513	0.0532563	-1.79453	TRUE	0.154841	TRUE	3	26	Amp			N	N	N	N	83.1877
23	B11	FALSE	C4-2	CST2-A	UNKNOWN	SYBR	None				3.46902	3.16941	3.79696	31.1051	31.1923	0.0779377		17.6859	0.106513	0.0532563	-1.79453	TRUE	0.154841	TRUE	3	27	Amp			N	N	N	N	83.1877
35	C11	FALSE	C4-2	CST2-A	UNKNOWN	SYBR	None				3.46902	3.16941	3.79696	31.2943	31.1923	0.0779377		17.6859	0.106513	0.0532563	-1.79453	TRUE	0.154841	TRUE	3	26	Amp			N	N	N	Y	83.039
47	D11	FALSE	C4-2	CST2-A	UNKNOWN	SYBR	None				3.46902	3.16941	3.79696	31.1779	31.1923	0.0779377		17.6859	0.106513	0.0532563	-1.79453	TRUE	0.154841	TRUE	3	26	Amp			N	N	N	Y	83.1877
59	E11	FALSE	LNCap	CST2-A	UNKNOWN	SYBR	None				2.51675	1.95262	3.24388	31.9626	31.8271	0.282121		18.1489	0.29928	0.14964	-1.33156	TRUE	0.154841	TRUE	3	27	Amp			N	N	N	Y	83.1877
71	F11	FALSE	LNCap	CST2-A	UNKNOWN	SYBR	None				2.51675	1.95262	3.24388	31.8668	31.8271	0.282121		18.1489	0.29928	0.14964	-1.33156	TRUE	0.154841	TRUE	3	27	Amp			N	N	N	Y	83.1877
83	G11	FALSE	LNCap	CST2-A	UNKNOWN	SYBR	None				2.51675	1.95262	3.24388	32.0585	31.8271	0.282121		18.1489	0.29928	0.14964	-1.33156	TRUE	0.154841	TRUE	3	28	Amp			N	N	N	Y	83.1877
95	H11	FALSE	LNCap	CST2-A	UNKNOWN	SYBR	None				2.51675	1.95262	3.24388	31.4205	31.8271	0.282121		18.1489	0.29928	0.14964	-1.33156	TRUE	0.154841	TRUE	3	25	Amp			N	N	N	N	83.1877
5	A5	FALSE	RWPE-1	CST2-A	UNKNOWN	SYBR	None				1	0.832166	1.20168	32.349	32.1277	0.192981		19.4805	0.216646	0.108323	0	TRUE	0.154841	TRUE	3	28	Amp			Y	N	N	N	83.3363	77.0936
17	B5	FALSE	RWPE-1	CST2-A	UNKNOWN	SYBR	None				1	0.832166	1.20168	32.2207	32.1277	0.192981		19.4805	0.216646	0.108323	0	TRUE	0.154841	TRUE	3	27	Amp			Y	N	N	N	83.3363	77.0936
29	C5	FALSE	RWPE-1	CST2-A	UNKNOWN	SYBR	None				1	0.832166	1.20168	32.0192	32.1277	0.192981		19.4805	0.216646	0.108323	0	TRUE	0.154841	TRUE	3	27	Amp			Y	N	N	N	83.1877	76.7963
41	D5	FALSE	RWPE-1	CST2-A	UNKNOWN	SYBR	None				1	0.832166	1.20168	31.922	32.1277	0.192981		19.4805	0.216646	0.108323	0	TRUE	0.154841	TRUE	3	27	Amp			Y	N	N	N	83.039	76.7963
10	A10	FALSE	C4-2	GAPDH	UNKNOWN	SYBR	None							13.4125	13.5063	0.0725991						TRUE	0.183972	TRUE	3	8	Amp			N	N	N	N	84.2281
22	B10	FALSE	C4-2	GAPDH	UNKNOWN	SYBR	None							13.5639	13.5063	0.0725991						TRUE	0.183972	TRUE	3	9	Amp			N	N	N	N	84.0795
34	C10	FALSE	C4-2	GAPDH	UNKNOWN	SYBR	None							13.5635	13.5063	0.0725991						TRUE	0.183972	TRUE	3	9	Amp			N	N	N	N	83.9309
46	D10	FALSE	C4-2	GAPDH	UNKNOWN	SYBR	None							13.4855	13.5063	0.0725991						TRUE	0.183972	TRUE	3	9	Amp			N	N	N	N	83.9309
58	E10	FALSE	LNCap	GAPDH	UNKNOWN	SYBR	None							13.5448	13.6782	0.099882						TRUE	0.183972	TRUE	3	9	Amp			N	N	N	N	83.9309
70	F10	FALSE	LNCap	GAPDH	UNKNOWN	SYBR	None							13.7081	13.6782	0.099882						TRUE	0.183972	TRUE	3	9	Amp			N	N	N	N	83.9309
82	G10	FALSE	LNCap	GAPDH	UNKNOWN	SYBR	None							13.7842	13.6782	0.099882						TRUE	0.183972	TRUE	3	9	Amp			N	N	N	N	83.9309
94	H10	FALSE	LNCap	GAPDH	UNKNOWN	SYBR	None							13.6757	13.6782	0.099882						TRUE	0.183972	TRUE	3	9	Amp			N	N	N	N	83.9309
4	A4	FALSE	RWPE-1	GAPDH	UNKNOWN	SYBR	None							12.52	12.6473	0.0984579						TRUE	0.183972	TRUE	3	8	Amp			N	N	N	N	84.0795
16	B4	FALSE	RWPE-1	GAPDH	UNKNOWN	SYBR	None							12.7593	12.6473	0.0984579						TRUE	0.183972	TRUE	3	8	Amp			N	N	N	N	83.9309
28	C4	FALSE	RWPE-1	GAPDH	UNKNOWN	SYBR	None							12.6656	12.6473	0.0984579						TRUE	0.183972	TRUE	3	8	Amp			N	N	N	N	83.9309
40	D4	FALSE	RWPE-1	GAPDH	UNKNOWN	SYBR	None							12.6443	12.6473	0.0984579						TRUE	0.183972	TRUE	3	8	Amp			N	N	N	N	83.9309
9	A9	FALSE	C4-2	MT1M	UNKNOWN	SYBR	None				0.000261813	0.000150889	0.00045428	36.7347	35.9742	0.645767		22.4678	0.649835	0.324918	11.8992	TRUE	0.181966	TRUE	3	31	Inconclusive			Y	Y	N	Y	81.9986	92.1058	65.6487	88.0927
21	B9	FALSE	C4-2	MT1M	UNKNOWN	SYBR	None				0.000261813	0.000150889	0.00045428	35.4236	35.9742	0.645767		22.4678	0.649835	0.324918	11.8992	TRUE	0.181966	TRUE	3	29	Amp			Y	Y	N	N	81.1068	88.3899	91.5113
33	C9	FALSE	C4-2	MT1M	UNKNOWN	SYBR	None				0.000261813	0.000150889	0.00045428	35.4524	35.9742	0.645767		22.4678	0.649835	0.324918	11.8992	TRUE	0.181966	TRUE	3	30	Amp			Y	Y	N	Y	85.7145	81.2554	91.3626
45	D9	FALSE	C4-2	MT1M	UNKNOWN	SYBR	None				0.000261813	0.000150889	0.00045428	36.286	35.9742	0.645767		22.4678	0.649835	0.324918	11.8992	TRUE	0.181966	TRUE	3	31	Amp			Y	Y	N	Y	84.0795	65.2028	88.6872
57	E9	FALSE	LNCap	MT1M	UNKNOWN	SYBR	None				0.00071001	0.000273469	0.0018434	34.7702	34.7067	1.12062		21.0285	1.12506	0.56253	10.4599	TRUE	0.181966	TRUE	3	30	Amp			Y	Y	N	N	88.9845	66.2432
69	F9	FALSE	LNCap	MT1M	UNKNOWN	SYBR	None				0.00071001	0.000273469	0.0018434	33.6254	34.7067	1.12062		21.0285	1.12506	0.56253	10.4599	TRUE	0.181966	TRUE	3	28	Amp			Y	Y	N	N	88.6872	76.4991	84.3768
81	G9	FALSE	LNCap	MT1M	UNKNOWN	SYBR	None				0.00071001	0.000273469	0.0018434	36.2345	34.7067	1.12062		21.0285	1.12506	0.56253	10.4599	TRUE	0.181966	TRUE	3	31	Inconclusive			Y	Y	N	Y	88.6872	83.7822
93	H9	FALSE	LNCap	MT1M	UNKNOWN	SYBR	None				0.00071001	0.000273469	0.0018434	34.1969	34.7067	1.12062		21.0285	1.12506	0.56253	10.4599	TRUE	0.181966	TRUE	3	29	Amp			N	Y	N	N	88.8358
3	A3	FALSE	RWPE-1	MT1M	UNKNOWN	SYBR	None				1	0.872109	1.14665	23.1293	23.216	0.127843		10.5687	0.161362	0.0806812	0	TRUE	0.181966	TRUE	3	18	Amp			N	N	N	N	88.9845
15	B3	FALSE	RWPE-1	MT1M	UNKNOWN	SYBR	None				1	0.872109	1.14665	23.0873	23.216	0.127843		10.5687	0.161362	0.0806812	0	TRUE	0.181966	TRUE	3	18	Amp			N	N	N	N	88.9845
27	C3	FALSE	RWPE-1	MT1M	UNKNOWN	SYBR	None				1	0.872109	1.14665	23.2936	23.216	0.127843		10.5687	0.161362	0.0806812	0	TRUE	0.181966	TRUE	3	19	Amp			N	N	N	N	88.8358
39	D3	FALSE	RWPE-1	MT1M	UNKNOWN	SYBR	None				1	0.872109	1.14665	23.3536	23.216	0.127843		10.5687	0.161362	0.0806812	0	TRUE	0.181966	TRUE	3	19	Amp			N	N	N	N	88.6872
8	A8	FALSE	C4-2	SERPINA	UNKNOWN	SYBR	None				18.0825	15.536	21.0464	28.9731	28.9229	0.163601		15.4165	0.178986	0.0894929	-4.17652	TRUE	0.261045	TRUE	3	23	Amp			N	N	N	N	85.8631
20	B8	FALSE	C4-2	SERPINA	UNKNOWN	SYBR	None				18.0825	15.536	21.0464	29.1203	28.9229	0.163601		15.4165	0.178986	0.0894929	-4.17652	TRUE	0.261045	TRUE	3	23	Amp			N	N	N	N	85.7145
32	C8	FALSE	C4-2	SERPINA	UNKNOWN	SYBR	None				18.0825	15.536	21.0464	28.8627	28.9229	0.163601		15.4165	0.178986	0.0894929	-4.17652	TRUE	0.261045	TRUE	3	22	Amp			N	N	N	N	85.7145
44	D8	FALSE	C4-2	SERPINA	UNKNOWN	SYBR	None				18.0825	15.536	21.0464	28.7353	28.9229	0.163601		15.4165	0.178986	0.0894929	-4.17652	TRUE	0.261045	TRUE	3	22	Amp			N	N	N	N	85.5658
56	E8	FALSE	LNCap	SERPINA	UNKNOWN	SYBR	None				162.473	141.437	186.639	26.0261	25.9272	0.129455		12.249	0.163508	0.0817541	-7.34406	TRUE	0.261045	TRUE	3	21	Amp			N	N	N	N	85.4172
68	F8	FALSE	LNCap	SERPINA	UNKNOWN	SYBR	None				162.473	141.437	186.639	25.8423	25.9272	0.129455		12.249	0.163508	0.0817541	-7.34406	TRUE	0.261045	TRUE	3	20	Amp			N	N	N	N	85.4172
80	G8	FALSE	LNCap	SERPINA	UNKNOWN	SYBR	None				162.473	141.437	186.639	25.7913	25.9272	0.129455		12.249	0.163508	0.0817541	-7.34406	TRUE	0.261045	TRUE	3	19	Amp			N	N	N	N	85.4172
92	H8	FALSE	LNCap	SERPINA	UNKNOWN	SYBR	None				162.473	141.437	186.639	26.049	25.9272	0.129455		12.249	0.163508	0.0817541	-7.34406	TRUE	0.261045	TRUE	3	20	Amp			N	N	N	N	85.4172
2	A2	FALSE	RWPE-1	SERPINA	UNKNOWN	SYBR	None				1	0.717489	1.39375	32.0589	32.2403	0.378907		19.593	0.39149	0.195745	0	TRUE	0.261045	TRUE	3	27	Amp			N	N	N	N	85.4172
14	B2	FALSE	RWPE-1	SERPINA	UNKNOWN	SYBR	None				1	0.717489	1.39375	32.7191	32.2403	0.378907		19.593	0.39149	0.195745	0	TRUE	0.261045	TRUE	3	27	Amp			N	N	N	N	85.2686
26	C2	FALSE	RWPE-1	SERPINA	UNKNOWN	SYBR	None				1	0.717489	1.39375	32.341	32.2403	0.378907		19.593	0.39149	0.195745	0	TRUE	0.261045	TRUE	3	26	Amp			N	N	N	N	85.2686
38	D2	FALSE	RWPE-1	SERPINA	UNKNOWN	SYBR	None				1	0.717489	1.39375	31.8423	32.2403	0.378907		19.593	0.39149	0.195745	0	TRUE	0.261045	TRUE	3	26	Amp			N	N	N	N	85.2686
Well	Well Position	Omit	Sample Name	Target Name	Task	Reporter	Quencher	Quantity	Quantity Mean	Quantity SD	RQ	RQ Min	RQ Max	CT	Ct Mean	Ct SD	Delta Ct	Delta Ct Mean	Delta Ct SD	Delta Ct SE	Delta Delta Ct	Automatic Ct Threshold	Ct Threshold	Automatic Baseline	Baseline Start	Baseline End	Amp Status	Comments	Cq Conf	MTP	HIGHSD	OUTLIERRG	CQCONF	Tm1	Tm2	Tm3	Tm4
7	A7	FALSE	C4-2	TIPARP	UNKNOWN	SYBR	None				0.460718	0.331777	0.63977	22.3683	22.5802	0.380288		9.0739	0.387156	0.193578	1.11804	TRUE	0.207825	TRUE	3	17	Amp			N	N	N	N	81.2554
19	B7	FALSE	C4-2	TIPARP	UNKNOWN	SYBR	None				0.460718	0.331777	0.63977	22.3647	22.5802	0.380288		9.0739	0.387156	0.193578	1.11804	TRUE	0.207825	TRUE	3	17	Amp			N	N	N	N	81.1068
31	C7	FALSE	C4-2	TIPARP	UNKNOWN	SYBR	None				0.460718	0.331777	0.63977	22.4397	22.5802	0.380288		9.0739	0.387156	0.193578	1.11804	TRUE	0.207825	TRUE	3	17	Amp			N	N	N	N	81.1068
43	D7	FALSE	C4-2	TIPARP	UNKNOWN	SYBR	None				0.460718	0.331777	0.63977	23.1483	22.5802	0.380288		9.0739	0.387156	0.193578	1.11804	TRUE	0.207825	TRUE	3	18	Amp			N	N	Y	N	81.2554
55	E7	FALSE	LNCap	TIPARP	UNKNOWN	SYBR	None				0.147257	0.134933	0.160708	24.4234	24.3977	0.0254353		10.7194	0.10307	0.0515349	2.76359	TRUE	0.207825	TRUE	3	19	Amp			N	N	N	N	80.9581
67	F7	FALSE	LNCap	TIPARP	UNKNOWN	SYBR	None				0.147257	0.134933	0.160708	24.39	24.3977	0.0254353		10.7194	0.10307	0.0515349	2.76359	TRUE	0.207825	TRUE	3	19	Amp			N	N	N	N	80.9581
79	G7	FALSE	LNCap	TIPARP	UNKNOWN	SYBR	None				0.147257	0.134933	0.160708	24.4116	24.3977	0.0254353		10.7194	0.10307	0.0515349	2.76359	TRUE	0.207825	TRUE	3	19	Amp			N	N	N	N	80.8095
91	H7	FALSE	LNCap	TIPARP	UNKNOWN	SYBR	None				0.147257	0.134933	0.160708	24.3656	24.3977	0.0254353		10.7194	0.10307	0.0515349	2.76359	TRUE	0.207825	TRUE	3	19	Amp			N	N	N	N	80.9581
1	A1	FALSE	RWPE-1	TIPARP	UNKNOWN	SYBR	None				1	0.869402	1.15022	20.6528	20.6031	0.132441		7.95586	0.165029	0.0825144	0	TRUE	0.207825	TRUE	3	16	Amp			N	N	N	N	80.9581
13	B1	FALSE	RWPE-1	TIPARP	UNKNOWN	SYBR	None				1	0.869402	1.15022	20.523	20.6031	0.132441		7.95586	0.165029	0.0825144	0	TRUE	0.207825	TRUE	3	16	Amp			N	N	N	N	80.8095
25	C1	FALSE	RWPE-1	TIPARP	UNKNOWN	SYBR	None				1	0.869402	1.15022	20.4713	20.6031	0.132441		7.95586	0.165029	0.0825144	0	TRUE	0.207825	TRUE	3	15	Amp			N	N	N	N	80.8095
37	D1	FALSE	RWPE-1	TIPARP	UNKNOWN	SYBR	None				1	0.869402	1.15022	20.7654	20.6031	0.132441		7.95586	0.165029	0.0825144	0	TRUE	0.207825	TRUE	3	16	Amp			N	N	N	N	80.8095
Block Type	96-Well 0.2-mL Block
Calibration Background is expired	Yes
Calibration Background performed on	12-14-2021
Calibration Pure Dye FAM is expired	No
Calibration Pure Dye FAM performed on	12-14-2021
Calibration Pure Dye ROX is expired	No
Calibration Pure Dye ROX performed on	12-14-2021
Calibration Pure Dye SYBR is expired	No
Calibration Pure Dye SYBR performed on	12-14-2021
Calibration Pure Dye VIC is expired	No
Calibration Pure Dye VIC performed on	12-14-2021
Calibration ROI is expired	Yes
Calibration ROI performed on	12-14-2021
Calibration Uniformity is expired	Yes
Calibration Uniformity performed on	12-14-2021
Chemistry	SYBR_GREEN
Date Created	2022-12-04 17:12:20 PM CST
Experiment Barcode
Experiment Comment
Experiment File Name	C:\Users\kzkus\Desktop\2022-11-27_130137 KZ XIN.eds
Experiment Name	2022-11-27_130137
Experiment Run End Time	2022-11-27 14:27:57 PM CST
Experiment Type	Comparative Cт (ΔΔCт)
Instrument Name	272520425
Instrument Serial Number	272520425
Instrument Type	QuantStudio™ 5 System
Passive Reference	ROX
Post-read Stage/Step
Pre-read Stage/Step
Quantification Cycle Method	Ct
Signal Smoothing On	true
Stage where Melt Analysis is performed	Stage3
Stage/ Cycle where Ct Analysis is performed	Stage2, Step2
User Name	SJB
